# Supplementary material for: The differences of gonadal hormones and uterine transcriptome during shell calcification of hens laying hard or weak-shelled eggs
Source: BMC Genomics. 2019 Sep 11;20:707. doi: 10.1186/s12864-019-6017-2 (PMC6737649; doi:10.1186/s12864-019-6017-2)
Supplement: Supplementary file 4 — DEGs in hen uterus during different period of calcification. Excel file describing the DEGs that were annotated and non-annotated. (XLS 580 kb) [file 12864_2019_6017_MOESM4_ESM.xls]

## Sheet: HSIvsLSI.DEG
Gene_id		readcount_HSI	readcount_LSI	log2FoldChange	pval	padj	Associated Gene Name	Interpro Description
ENSGALG00000000076		447.826	773.911	-0.78923	0.003986	0.04493	NRBP2	Protein kinase domain||Protein kinase-like domain||Serine-threonine/tyrosine-protein kinase catalytic domain||Tyrosine-protein kinase, catalytic domain||Serine/threonine/dual specificity protein kinase, catalytic domain
ENSGALG00000000109		496.596	258.023	0.94457	0.00063719	0.010758	AFMID	Alpha/Beta hydrolase fold||Alpha/beta hydrolase fold-3||Carboxylesterase, type B
ENSGALG00000000132		812.375	268.15	1.5991	0.001946	0.025689	ARHGAP25	Rho GTPase-activating protein domain||Pleckstrin homology domain||Rho GTPase activation protein
ENSGALG00000000151		422.419	238.532	0.82449	0.0035941	0.041547	ADAMTS19	Thrombospondin, type 1 repeat||Peptidase M12B, ADAM/reprolysin||Peptidase M12B, ADAM-TS||Peptidase M10, metallopeptidase||Peptidase M12B, propeptide||ADAM, cysteine-rich||ADAM-TS Spacer 1||PLAC
ENSGALG00000000217		315.247	69.7638	2.1759	3.95e-05	0.0010539	PPFIA4	Sterile alpha motif domain||Sterile alpha motif, type 2||Sterile alpha motif/pointed domain||Sterile alpha motif, type 1
ENSGALG00000000227		527.473	966.422	-0.87356	0.00087379	0.013774	CRMP2A	Amidohydrolase 1||Metal-dependent hydrolase, composite domain||Hydantoinase/dihydropyrimidinase
ENSGALG00000000357		398.474	1883.25	-2.2407	4.54e-10	3.73e-08	-	ADAM, cysteine-rich||Epidermal growth factor-like domain||Peptidase M12B, propeptide||Trypsin Inhibitor-like, cysteine rich domain||Peptidase M12B, ADAM/reprolysin||Blood coagulation inhibitor, Disintegrin
ENSGALG00000000364		5.73463	42.0748	-2.8752	0.00025872	0.0050915	STC1	Stanniocalcin
ENSGALG00000000412		703.395	344.158	1.0313	0.00015433	0.0032762	CCDC15	-
ENSGALG00000000424		75.8451	146.623	-0.95098	0.0031899	0.037924	CMTM3	Marvel domain
ENSGALG00000000438		863.593	1444.68	-0.74232	0.0044184	0.048374	ERMP1	Peptidase M28||Peptidase M20
ENSGALG00000000466		22.453	63.0616	-1.4899	0.00029734	0.0057115	LCK	SH3 domain||Protein kinase-like domain||Tyrosine-protein kinase, catalytic domain||Serine-threonine/tyrosine-protein kinase catalytic domain||Serine/threonine/dual specificity protein kinase, catalytic domain||SH2 domain||Variant SH3 domain||Protein kinase domain
ENSGALG00000000469		0.384901	64.8162	-7.3957	3.42e-11	3.33e-09	ADRA1A	Alpha 1A adrenoceptor||7TM GPCR, serpentine receptor class x (Srx)||7TM GPCR, olfactory receptor/chemoreceptor Srsx||Adrenoceptor family||GPCR, rhodopsin-like, 7TM||G protein-coupled receptor, rhodopsin-like
ENSGALG00000000479		7.0393	35.7203	-2.3432	3.79e-05	0.0010156	PADI3	Protein-arginine deiminase, subgroup||Protein-arginine deiminase (PAD) N-terminal||Protein-arginine deiminase (PAD), central domain||Cupredoxin||Protein-arginine deiminase, C-terminal
ENSGALG00000000562		95.4309	904.841	-3.2451	2.54e-21	1.04e-18	LAPTM5	Lysosomal-associated transmembrane protein 4/5||Lysosomal-associated transmembrane protein, 4A/5
ENSGALG00000000568		36.2167	86.2752	-1.2523	0.0010101	0.015308	LGR6	Leucine-rich repeat, typical subtype||Leucine-rich repeat||G protein-coupled receptor, rhodopsin-like||Glycoprotein hormone receptor family||GPCR, rhodopsin-like, 7TM||Leucine-rich repeat-containing N-terminal
ENSGALG00000000573		229.162	98.1581	1.2232	6.61e-05	0.0016308	PER3	Period circadian-like, C-terminal||PAS fold||PAS domain||PAS fold-3
ENSGALG00000000584		622.487	1712.35	-1.4599	4.92e-08	2.69e-06	-	Protein-tyrosine phosphatase, receptor/non-receptor type||Protein-tyrosine phosphatase, catalytic||Protein-tyrosine phosphatase-like||Fibronectin type III||Protein-tyrosine/Dual specificity phosphatase
ENSGALG00000000589		55.8339	132.581	-1.2477	0.00022852	0.004572	BTN1A1	Immunoglobulin V-set, subgroup||Butyrophylin-like||Immunoglobulin subtype 2||Immunoglobulin I-set||Immunoglobulin-like domain||CD80-like, immunoglobulin C2-set||SPRY domain||Immunoglobulin subtype||B30.2/SPRY domain||Immunoglobulin V-set domain||Concanavalin A-like lectin/glucanase domain||SPRY-associated
ENSGALG00000000619		19.7876	98.8003	-2.3199	1.04e-08	6.63e-07	ANGPTL4	Fibrinogen, alpha/beta/gamma chain, C-terminal globular domain
ENSGALG00000000674		743.093	1385.71	-0.89901	0.00069915	0.011661	MYO1D	IQ motif, EF-hand binding site||Myosin head, motor domain||P-loop containing nucleoside triphosphate hydrolase||Myosin tail 2
ENSGALG00000000680		83.5606	225.73	-1.4337	4.84e-06	0.00016834	NUAK2	Serine-threonine/tyrosine-protein kinase catalytic domain||Tyrosine-protein kinase, catalytic domain||Protein kinase-like domain||Protein kinase domain||Lipopolysaccharide kinase||Serine/threonine/dual specificity protein kinase, catalytic domain
ENSGALG00000000681		698.011	1330.73	-0.9309	0.00046911	0.0083656	PAK1	Serine/threonine/dual specificity protein kinase, catalytic domain||CRIB domain||Protein kinase-like domain||Protein kinase domain||Tyrosine-protein kinase, catalytic domain||Serine-threonine/tyrosine-protein kinase catalytic domain
ENSGALG00000000690		0	22.3783	#NAME?	5.15e-09	3.5e-07	GDPD4	PLC-like phosphodiesterase, TIM beta/alpha-barrel domain||Glycerophosphodiester phosphodiesterase domain
ENSGALG00000000703		821.672	1887.79	-1.2001	6.66e-06	0.00022367	SLC45A3	Major facilitator superfamily domain||Major facilitator superfamily
ENSGALG00000000733		16.3813	60.0916	-1.8751	0.00045706	0.0081929	MYO7A	Band 4.1 domain||P-loop containing nucleoside triphosphate hydrolase||Myosin head, motor domain||Ubiquitin-related domain||IQ motif, EF-hand binding site||FERM domain||SH3 domain||FERM central domain||PTB/PI domain||MyTH4 domain||FERM, N-terminal
ENSGALG00000000806		1.43607	13.145	-3.1943	0.0012933	0.01866	LINGO3	Immunoglobulin subtype||Immunoglobulin-like domain||Immunoglobulin subtype 2||Immunoglobulin I-set||Immunoglobulin||Leucine-rich repeat, typical subtype||Leucine-rich repeat||Cysteine-rich flanking region, C-terminal||Leucine-rich repeat-containing N-terminal||Immunoglobulin V-set domain
ENSGALG00000000810		3.87511	18.7795	-2.2768	0.0020097	0.026313	C19orf35	Protein kinase-like domain
ENSGALG00000000817		1348.18	714.789	0.91542	0.00048669	0.0086097	ZNF821	Zinc finger, C2H2||Zinc finger, C2H2-like
ENSGALG00000000834		41.5274	85.6959	-1.0452	0.0037948	0.043295	RASSF5	Ubiquitin-related domain||Ras-association||SARAH domain
ENSGALG00000000837		87.4946	39.6972	1.1402	0.0014889	0.020766	FKBP6	Tetratricopeptide repeat||Peptidyl-prolyl cis-trans isomerase, FKBP-type, domain||Tetratricopeptide repeat-containing domain
ENSGALG00000000863		124.928	239.094	-0.93648	0.0024449	0.030756	DYRK3	Protein kinase domain||Protein kinase-like domain||Serine-threonine/tyrosine-protein kinase catalytic domain||Tyrosine-protein kinase, catalytic domain||Serine/threonine/dual specificity protein kinase, catalytic domain
ENSGALG00000000874		381.153	123.891	1.6213	3.59e-08	2.03e-06	NDRG4	NDRG||Alpha/Beta hydrolase fold
ENSGALG00000000894		179.724	588.808	-1.712	1.9e-05	0.00056394	APCDD1	-
ENSGALG00000000901		4.88163	424.192	-6.4412	1.56e-19	4.77e-17	CHST4	Carbohydrate sulfotransferase||Sulfotransferase domain||P-loop containing nucleoside triphosphate hydrolase
ENSGALG00000000919		356.723	826.251	-1.2118	7.95e-06	0.00025928	PIGR	Immunoglobulin V-set domain||Immunoglobulin V-set, subgroup||Immunoglobulin-like domain||Immunoglobulin subtype
ENSGALG00000000951		54.1694	123.544	-1.1895	0.00047235	0.0084101	CCL4	Chemokine interleukin-8-like domain
ENSGALG00000000953		404.657	226.299	0.83847	0.0034944	0.040712	TEAD3	Transcriptional enhancer factor||TEA/ATTS||Homeodomain-like
ENSGALG00000000979		0.718037	491.306	-9.4183	6.41e-13	7.61e-11	-	Haem peroxidase, animal||Haem peroxidase
ENSGALG00000000997		147.274	71.832	1.0358	0.001434	0.020146	GJC1	Gap junction alpha-6 protein (Cx45)||Connexin||Connexin, N-terminal||Gap junction protein, cysteine-rich domain
ENSGALG00000001011		125.16	240.148	-0.94015	0.0019239	0.025467	CNGB1	Cyclic nucleotide-binding domain||Cyclic nucleotide-binding-like
ENSGALG00000001034		342.566	597.865	-0.80344	0.0037471	0.042885	C20H20ORF4	A1 cistron-splicing factor, AAR2
ENSGALG00000001035		37.8859	12.6531	1.5822	0.0015599	0.021507	-	Zinc finger, nuclear hormone receptor-type||Nuclear hormone receptor, ligand-binding||Nuclear receptor ROR||Steroid hormone receptor||Nuclear hormone receptor, ligand-binding, core||Thyroid hormone receptor
ENSGALG00000001040		171.604	40.7507	2.0742	5.61e-07	2.49e-05	MEGF6	EGF-like, laminin||EMI domain||EGF-like domain, extracellular||Epidermal growth factor-like domain||EGF-like calcium-binding domain
ENSGALG00000001045		39.3228	9.15026	2.1035	6.93e-05	0.0016768	SLC4A9	Bicarbonate transporter, eukaryotic||Bicarbonate transporter, C-terminal||Sodium bicarbonate cotransporter||Band 3 cytoplasmic domain||Phosphotransferase/anion transporter
ENSGALG00000001058		1011.18	590.386	0.7763	0.0028189	0.034266	ARHGEF16	Variant SH3 domain||SH3 domain||Pleckstrin homology domain||Dbl homology (DH) domain
ENSGALG00000001062		1410.92	682.461	1.0478	6.8e-05	0.0016578	GGT7	Gamma-glutamyltranspeptidase||Nucleophile aminohydrolases, N-terminal
ENSGALG00000001080		1.99882	14.3796	-2.8468	0.0022043	0.028303	NR5A1	Steroid hormone receptor||Steroidogenic factor 1||Nuclear hormone receptor, ligand-binding, core||Nuclear hormone receptor, ligand-binding||Zinc finger, nuclear hormone receptor-type
ENSGALG00000001081		3.39913	19.4935	-2.5198	0.00094359	0.014599	TTC34	Tetratricopeptide repeat-containing domain||Tetratricopeptide repeat
ENSGALG00000001084		447.646	181.596	1.3016	4.37e-06	0.00015504	ATP8B3	P-type ATPase, subfamily IV||HAD-like domain||P-type ATPase, A domain||P-type ATPase, cytoplasmic domain N||P-type ATPase
ENSGALG00000001100		108.675	362.617	-1.7384	3.97e-09	2.76e-07	ST3GAL4	Sialyltransferase||Glycosyl transferase, family 29
ENSGALG00000001115		82.4562	244.459	-1.5679	3.7e-07	1.71e-05	MMEL1	Peptidase M13, N-terminal domain||Peptidase M13, C-terminal domain
ENSGALG00000001121		386.492	910.696	-1.2365	0.00010538	0.0023917	SH3GL1	SH3 domain||Spectrin alpha chain, SH3 domain||Variant SH3 domain||BAR domain||BAR domain-containing family
ENSGALG00000001188		143.564	2220.33	-3.951	2.5e-40	3.71e-37	ETV4	PEA3-type ETS-domain transcription factor, N-terminal||Ets domain
ENSGALG00000001189		192.933	93.3143	1.0479	0.00079985	0.012939	NCF1	Neutrophil cytosol factor 1||NADPH oxidase subunit p47Phox, C-terminal||Phox homologous domain||Variant SH3 domain||SH3 domain
ENSGALG00000001197		176.58	391.623	-1.1491	4.82e-05	0.0012433	BARX2B	Helix-turn-helix motif||Homeodomain-like||Homeodomain, metazoa||Homeobox domain
ENSGALG00000001206		94.4179	37.7659	1.322	0.00026015	0.0051092	-	Zinc finger, B-box||Zinc finger, C3HC4 RING-type||Zinc finger, RING-type
ENSGALG00000001234		4.1065	38.2291	-3.2187	2e-07	9.73e-06	CETP	Cholesteryl ester transfer||Bactericidal permeability-increasing protein, alpha/beta domain||Lipid-binding serum glycoprotein, C-terminal||Lipid-binding serum glycoprotein, N-terminal
ENSGALG00000001242		384.4	212.466	0.85538	0.0024679	0.030984	-	Glycoside hydrolase, family 3, N-terminal||Glycoside hydrolase superfamily||Glycoside hydrolase family 3 C-terminal domain
ENSGALG00000001261		499.821	913.084	-0.86934	0.0010872	0.016247	CFAP52	WD40 repeat||WD40-repeat-containing domain
ENSGALG00000001264		260.829	116.12	1.1675	0.0019651	0.02587	PLXNA2	Sema domain||Immunoglobulin E-set||Plexin, cytoplasmic RasGAP domain||Plexin||Plexin-like fold||IPT domain||Rho GTPase activation protein
ENSGALG00000001273		92.8394	444.553	-2.2595	2.11e-10	1.84e-08	C2CD4C	C2 domain
ENSGALG00000001276		55.4622	23.0236	1.2684	0.0035714	0.041334	HOXB9	Hox9, N-terminal activation domain
ENSGALG00000001314	COX-1	792.388	1606.02	-1.0192	0.00015081	0.003218	PTGS1	Epidermal growth factor-like domain||Haem peroxidase, animal||Haem peroxidase
ENSGALG00000001315		151.434	270.001	-0.83428	0.0042348	0.04687	UBE2Z	Ubiquitin-conjugating enzyme/RWD-like||Ubiquitin-conjugating enzyme E2
ENSGALG00000001323		4.26535	24.4812	-2.5209	0.0027785	0.033897	-	WD40-repeat-containing domain||WD40 repeat||F-box domain
ENSGALG00000001359		2445.34	4423.57	-0.85518	0.00084925	0.0135	NADK	Inorganic polyphosphate/ATP-NAD kinase||ATP-NAD kinase-like domain
ENSGALG00000001409		2.10412	36.1853	-4.1041	5.42e-05	0.0013757	IL12B	Interleukin-12 beta, central domain||Fibronectin type III||Interleukin-12 beta||Immunoglobulin-like domain
ENSGALG00000001414		0	167.089	#NAME?	3.17e-40	4.36e-37	MUC16	SEA domain
ENSGALG00000001442		13.5034	2.15381	2.6484	0.0041008	0.045782	OPCML	Immunoglobulin subtype||Immunoglobulin-like domain||Immunoglobulin subtype 2||Immunoglobulin I-set||Immunoglobulin||Immunoglobulin V-set domain
ENSGALG00000001449		38.7658	321.163	-3.0504	6.12e-20	2.01e-17	STRA6	-
ENSGALG00000001483		2727.65	7388.38	-1.4376	4.57e-08	2.51e-06	-//-
ENSGALG00000001486		24.3536	70.5506	-1.5345	0.00016152	0.0034163	ZAP70	Protein kinase-like domain||Protein kinase domain||Tyrosine-protein kinase, non-receptor SYK/ZAP-70||Serine-threonine/tyrosine-protein kinase catalytic domain||Tyrosine-protein kinase, catalytic domain||Serine/threonine/dual specificity protein kinase, catalytic domain||SH2 domain
ENSGALG00000001505		145.961	409.179	-1.4872	4.64e-07	2.09e-05	NGEF	SH3 domain||Variant SH3 domain||Dbl homology (DH) domain||Pleckstrin homology domain
ENSGALG00000001529		677.428	1752.19	-1.371	2.33e-07	1.11e-05	THYN1	EVE domain||PUA-like domain
ENSGALG00000001544		157.431	76.5072	1.0411	0.0011904	0.017414	ADAMTS10	Peptidase M12B, ADAM/reprolysin||ADAM-TS Spacer 1||Thrombospondin, type 1 repeat||PLAC||Peptidase M12B, ADAM-TS||Peptidase M12B, propeptide
ENSGALG00000001547		609.514	1189.51	-0.96463	0.0018763	0.02494	CAPZA1	F-actin-capping protein subunit alpha
ENSGALG00000001551		3610.01	2113.71	0.77222	0.003083	0.036879	CCNL2	Cyclin, C-terminal domain||Cyclin-like||Cyclin L||Cyclin, N-terminal
ENSGALG00000001573		375.711	172.164	1.1258	6.42e-05	0.0015925	P2X1	P2X1 purinoceptor||P2X2 purinoceptor||P2X purinoreceptor
ENSGALG00000001604		93.3395	593.698	-2.6692	3.02e-19	8.81e-17	-	Glycoside hydrolase, family 42, N-terminal||Glycoside hydrolase, family 35||Galactose-binding domain-like||Glycoside hydrolase superfamily
ENSGALG00000001611		0	39.3531	#NAME?	1.84e-06	7.27e-05	B3GAT1	Nucleotide-diphospho-sugar transferases||Glycosyl transferase, family 43
ENSGALG00000001648		406.434	782.234	-0.94458	0.00042969	0.0078169	LASP1	Variant SH3 domain||SH3 domain||Zinc finger, LIM-type||Nebulin repeat
ENSGALG00000001653		82.3938	30.5905	1.4295	0.00018385	0.003809	MANEAL	Glycoside hydrolase superfamily
ENSGALG00000001684		328.775	944.942	-1.5231	0.0044007	0.048235	SEC14L1	CRAL/TRIO, N-terminal domain||GOLD||CRAL-TRIO domain||PRELI/MSF1
ENSGALG00000001729		1893.3	1105.14	0.77668	0.0028218	0.034266	CD276	Immunoglobulin V-set domain||Immunoglobulin V-set, subgroup||CD80-like, immunoglobulin C2-set||Immunoglobulin-like domain||Immunoglobulin subtype||Immunoglobulin C1-set
ENSGALG00000001744		1862.98	773.895	1.2674	0.00029833	0.0057248	REC114	-
ENSGALG00000001764		0.718037	13.9708	-4.2822	0.00011473	0.0025736	HCN4	Ion transport domain||Ion transport N-terminal||Potassium channel, voltage-dependent, EAG/ELK/ERG||Cyclic nucleotide-binding-like||Cyclic nucleotide-binding domain
ENSGALG00000001768		1107.65	624.113	0.82763	0.001655	0.022511	TENM2	Epidermal growth factor-like domain||Rhs repeat-associated core||Teneurin intracellular, N-terminal||Carboxypeptidase-like, regulatory domain||EGF-like domain, extracellular||YD repeat||Quinoprotein amine dehydrogenase, beta chain-like||Concanavalin A-like lectin/glucanase domain
ENSGALG00000001806		0.333136	14.3534	-5.4291	2.4e-05	0.00068416	-	Glycosyl transferase, family 10
ENSGALG00000001813		46.8408	17.4818	1.4219	0.0025022	0.031254	-	Major facilitator superfamily||Major facilitator superfamily domain
ENSGALG00000001846		37.6231	113.604	-1.5943	1.03e-05	0.00032704	-	Paralemmin
ENSGALG00000001857		141.473	41.2732	1.7772	3.26e-06	0.00012013	FAM132A	Complement C1q protein||Tumour necrosis factor-like domain
ENSGALG00000001863		78.6035	665.164	-3.081	0.00028201	0.0054551	VTG2	Lipid transport protein, beta-sheet shell||Vitellinogen, superhelical||Lipid transport protein, N-terminal||Cystine-knot cytokine||Vitellinogen, open beta-sheet||von Willebrand factor, type D domain||Vitellinogen, beta-sheet shell
ENSGALG00000001883		130.247	728.273	-2.4832	1.93e-17	4.27e-15	ST6GALNAC2	Glycosyl transferase, family 29||Sialyltransferase
ENSGALG00000001885		2498.8	5592.72	-1.1623	1.14e-05	0.00035946	-//-
ENSGALG00000001898		73.0991	164.985	-1.1744	0.00032527	0.0061748	MISP	-
ENSGALG00000001916		316.471	158.786	0.99499	0.00090843	0.014158	SLIT3	EGF-like calcium-binding domain||Epidermal growth factor-like domain||Cystine knot, C-terminal||Leucine-rich repeat-containing N-terminal||Cysteine-rich flanking region, C-terminal||Concanavalin A-like lectin/glucanase domain||Laminin G domain||Leucine-rich repeat, typical subtype||Leucine-rich repeat
ENSGALG00000002046		816.256	1519.65	-0.89665	0.00080121	0.012948	-	C2 domain
ENSGALG00000002051		17.0268	1.3398	3.6677	4.79e-05	0.0012382	DNASE1	Deoxyribonuclease I||Endonuclease/exonuclease/phosphatase
ENSGALG00000002054		116.212	278.898	-1.263	2.63e-05	0.00073897	RALY	Heterogeneous nuclear ribonucleoprotein C, Raly||RNA recognition motif domain
ENSGALG00000002075		4.02863	41.223	-3.3551	2.18e-08	1.3e-06	C16orf89	-
ENSGALG00000002078		1093.57	623.516	0.81055	0.0023705	0.029976	MYO9A	Rho GTPase-activating protein domain||P-loop containing nucleoside triphosphate hydrolase||Myosin head, motor domain||Protein kinase C-like, phorbol ester/diacylglycerol-binding domain||Rho GTPase activation protein||IQ motif, EF-hand binding site
ENSGALG00000002080		41.2247	139.004	-1.7535	3.49e-07	1.62e-05	DOCK2	Dedicator of cytokinesis C-terminal||SH3 domain||Variant SH3 domain||Armadillo-type fold||Cytochrome c-like domain||Ferritin-like superfamily
ENSGALG00000002097		207.727	75.1396	1.467	3.09e-06	0.00011456	-//-
ENSGALG00000002105		1337.65	411.411	1.701	2.76e-10	2.39e-08	FOXI1	Transcription factor, fork head
ENSGALG00000002108		1696.41	575.174	1.5604	5.26e-05	0.0013415	EVPL	Spectrin/alpha-actinin||Plectin repeat||Spectrin repeat
ENSGALG00000002113		81.3378	159.414	-0.97078	0.0020362	0.026624	SLP76	Sterile alpha motif, type 2||Sterile alpha motif/pointed domain||SH2 domain
ENSGALG00000002121		17.0043	48.245	-1.5045	0.00097401	0.014961	PLEKHN1	Pleckstrin homology domain
ENSGALG00000002125		82.7	39.2298	1.0759	0.0041423	0.046085	TMOD1	Tropomodulin
ENSGALG00000002132		63.2103	27.6143	1.1947	0.0038019	0.043325	KCNIP1	EF-hand domain||SPARC/Testican, calcium-binding domain
ENSGALG00000002162		464.177	822.528	-0.82539	0.0018116	0.02418	ACO1	Aconitase/3-isopropylmalate dehydratase large subunit, alpha/beta/alpha||Aconitase/3-isopropylmalate dehydratase, swivel||Aconitate/iron regulatory protein 2||Aconitase A/isopropylmalate dehydratase small subunit, swivel
ENSGALG00000002192		109.475	300.449	-1.4565	0.00085178	0.013527	PTPRC	Protein-tyrosine phosphatase-like||Protein-tyrosine/Dual specificity phosphatase||Fibronectin type III||Leukocyte common antigen||Protein-tyrosine phosphatase, catalytic||Protein-tyrosine phosphatase, receptor/non-receptor type
ENSGALG00000002207		626.19	218.072	1.5218	3.01e-08	1.73e-06	ATP6V1G3	Vacuolar (H+)-ATPase G subunit||F-type ATP synthase subunit B-like, membrane domain
ENSGALG00000002228		792.057	359.478	1.1397	2.34e-05	0.00067219	SAMD11	Sterile alpha motif domain||Sterile alpha motif, type 2||Sterile alpha motif/pointed domain||Sterile alpha motif, type 1
ENSGALG00000002258		943.415	14510.7	-3.9431	6.92e-42	1.11e-38	-	Immunoglobulin-like domain||Immunoglobulin V-set domain||Immunoglobulin V-set, subgroup
ENSGALG00000002311		1883.38	5758.43	-1.6124	9.59e-10	7.36e-08	GALK1	Galactokinase||Mevalonate/galactokinase||Galactokinase/homoserine kinase||Galactokinase galactose-binding domain||GHMP kinase, C-terminal domain||Ribosomal protein S5 domain 2-type fold||GHMP kinase N-terminal domain
ENSGALG00000002318		1573.99	4137.91	-1.3945	1.41e-07	7.01e-06	LVRN	Peptidase M1, membrane alanine aminopeptidase, N-terminal
ENSGALG00000002326		574.847	1190.53	-1.0504	6.57e-05	0.0016221	-	P-type ATPase, cytoplasmic domain N||P-type ATPase||HAD-like domain||P-type ATPase, subfamily IV||P-type ATPase, A domain
ENSGALG00000002353		68.0962	154.839	-1.1851	0.00029642	0.0056995	C1orf216	-
ENSGALG00000002374		391.993	226.328	0.79241	0.0040864	0.045675	SLC9A9	Cation/H+ exchanger||Na+/H+ exchanger||Na+/H+ exchanger, isoform 6 (NHE6)
ENSGALG00000002389		2359.58	10236.9	-2.1172	1.91e-15	3.34e-13	ITGB4	Integrin beta subunit||Plexin-like fold||Na-Ca exchanger/integrin-beta4||Fibronectin type III||Integrin beta subunit, N-terminal||Integrin beta subunit, tail||von Willebrand factor, type A
ENSGALG00000002421		279.903	1257.44	-2.1675	7.82e-15	1.27e-12	C10ORF58	-
ENSGALG00000002422		293.572	521.617	-0.82928	0.0043861	0.048129	-//-
ENSGALG00000002431		408.668	967.014	-1.2426	4.11e-06	0.00014691	-	Sushi/SCR/CCP domain
ENSGALG00000002432		1050.66	2003.34	-0.93112	0.00035519	0.0066762	DYDC1	Dpy-30 motif
ENSGALG00000002452		104.774	245.445	-1.2281	3.67e-05	0.0009902	AQP3	Aquaporin 3||Aquaporin-like||Major intrinsic protein
ENSGALG00000002461		1184.72	567.392	1.0621	7.54e-05	0.0017965	MMP17	Hemopexin-like domain||Peptidase M10A||Peptidase, metallopeptidase||Peptidase M10A, stromelysin-type||Peptidoglycan binding-like||Peptidase M10, metallopeptidase||Hemopexin-like repeats
ENSGALG00000002477		49.294	363.39	-2.882	9.42e-14	1.3e-11	B3GALT2	Glycosyl transferase, family 31
ENSGALG00000002487		2283.79	1245.54	0.87466	0.00073162	0.012066	SFSWAP	Suppressor of white apricot N-terminal domain||SWAP/Surp
ENSGALG00000002521		1141.25	587.409	0.95817	0.00026261	0.0051418	UBA7	Ubiquitin-activating enzyme e1, C-terminal||Ubiquitin-activating enzyme||Molybdenum cofactor biosynthesis, MoeB||UBA/THIF-type NAD/FAD binding fold||Ubiquitin-activating enzyme repeat||Ubiquitin/SUMO-activating enzyme E1||Ubiquitin-activating enzyme, E1
ENSGALG00000002523		544.839	1015.84	-0.89877	0.00072297	0.011965	CREB3	Transcription factor, Skn-1-like, DNA-binding domain||Basic-leucine zipper domain
ENSGALG00000002525		320.088	654.224	-1.0313	0.00062226	0.010534	RASGEF1A	Ras guanine nucleotide exchange factor domain||Ras-like guanine nucleotide exchange factor, N-terminal||Ras guanine-nucleotide exchange factors catalytic domain
ENSGALG00000002542		498.131	1447.93	-1.5394	1.43e-08	8.77e-07	GUSB	Glycoside hydrolase, family 2||Glycosyl hydrolases family 2, sugar binding domain||Galactose-binding domain-like||Glycoside hydrolase superfamily||Glycoside hydrolase, family 2, immunoglobulin-like beta-sandwich||Glycoside hydrolase, family 2, TIM barrel
ENSGALG00000002554		256.946	99.408	1.37	0.002259	0.02875	TSPAN2	Tetraspanin, EC2 domain||Tetraspanin||Tetraspanin/Peripherin
ENSGALG00000002555		1253.27	546.343	1.1978	6.93e-06	0.00023082	RET	Cadherin||Protein kinase domain||Serine/threonine/dual specificity protein kinase, catalytic domain||Tyrosine-protein kinase, Ret receptor||Cadherin-like||Protein kinase-like domain||Tyrosine-protein kinase, catalytic domain||Serine-threonine/tyrosine-protein kinase catalytic domain
ENSGALG00000002576		1093.4	2653.28	-1.279	1.5e-06	6.04e-05	CRYD2	L-Aspartase-like||Fumarate lyase family||Argininosuccinate lyase||Fumarate lyase, N-terminal
ENSGALG00000002583		226.861	404.789	-0.83536	0.0028108	0.034223	PIK3CD	Phosphoinositide 3-kinase, accessory (PIK) domain||Ubiquitin-related domain||Armadillo-type fold||Phosphatidylinositol 3-/4-kinase, catalytic domain||Phosphatidylinositol 3-kinase adaptor-binding (PI3K ABD) domain||Phosphatidylinositol 3-kinase Ras-binding (PI3K RBD) domain||Protein kinase-like domain||Phosphatidylinositol 3-kinase, C2 domain||C2 domain
ENSGALG00000002598		565.835	957.726	-0.75923	0.0040283	0.045209	TPST1	P-loop containing nucleoside triphosphate hydrolase||Sulfotransferase domain
ENSGALG00000002599		6.70616	23.6561	-1.8187	0.0042872	0.047368	CZH9ORF100	Dbl homology (DH) domain||Pleckstrin homology domain
ENSGALG00000002645		21.9788	105.897	-2.2685	0.00014764	0.0031749	PIWIL1	Ribonuclease H-like domain||PAZ domain||Stem cell self-renewal protein Piwi
ENSGALG00000002652		4.39142	21.1728	-2.2695	0.0031742	0.037829	FZD10	GPCR, family 2-like||Frizzled domain||Frizzled protein
ENSGALG00000002712		172.372	606.351	-1.8146	1.68e-07	8.34e-06	LIPG	Lipase, N-terminal||PLAT/LH2 domain||Lipoprotein lipase||Alpha/Beta hydrolase fold||Lipase/lipooxygenase, PLAT/LH2||Triacylglycerol lipase family
ENSGALG00000002732		112.398	423.996	-1.9154	9.12e-11	8.44e-09	AKAP7	Protein kinase A anchor protein, nuclear localisation signal domain||RNA ligase/cyclic nucleotide phosphodiesterase
ENSGALG00000002742		39.9167	8.37724	2.2524	0.00049642	0.0087417	TMEM132B	-
ENSGALG00000002763		1848.07	4021.13	-1.1216	1.92e-05	0.00056611	FRZB	Tissue inhibitor of metalloproteinases-like, OB-fold||Frizzled domain||Netrin domain||Netrin module, non-TIMP type
ENSGALG00000002790		483.236	261.745	0.88456	0.0013971	0.019787	ABLIM3	Villin headpiece
ENSGALG00000002792		733.185	407.691	0.8467	0.0014605	0.020444	SPDEF	Sterile alpha motif/pointed domain||Pointed domain||Ets domain
ENSGALG00000002802		70.0678	29.6415	1.2411	0.0014328	0.020146	PACSIN1	FCH domain||Variant SH3 domain||SH3 domain
ENSGALG00000002829		933.804	493.762	0.9193	0.00043805	0.0079092	SCARF1	Insulin-like growth factor binding protein, N-terminal||Epidermal growth factor-like domain||EGF-like, laminin
ENSGALG00000002845		31.6235	9.07537	1.801	0.0011696	0.017184	CTNNA3	Alpha-catenin||Vinculin/alpha-catenin
ENSGALG00000002917		21153.7	6568.74	1.6872	9e-11	8.37e-09	NEDD4L	WW domain||C2 domain||HECT
ENSGALG00000002955		277.876	147.264	0.91604	0.0024089	0.030362	ADAMTSL2	Thrombospondin, type 1 repeat||ADAM-TS Spacer 1||Peptidase M12B, ADAM-TS||PLAC
ENSGALG00000002974		1295.24	452.047	1.5187	1.62e-08	9.78e-07	SPHKAP	-
ENSGALG00000002993		12.5062	57.3408	-2.1969	0.00011679	0.0026139	CA10	Alpha carbonic anhydrase
ENSGALG00000003011		1011.18	1692.09	-0.74276	0.0045316	0.049332	TOM1L1	VHS subgroup||VHS||GAT domain||ENTH/VHS||Target of Myb protein 1
ENSGALG00000003013		101.145	216.796	-1.0999	0.00035089	0.0066081	C10orf107	-
ENSGALG00000003081		2003.84	1020.89	0.97294	0.0002136	0.0043229	SUCO	Galactose-binding domain-like||SUN domain
ENSGALG00000003106		56.1281	239.288	-2.092	9.7e-11	8.85e-09	TOX2	High mobility group box domain
ENSGALG00000003172		181.459	336.266	-0.88996	0.0036265	0.041846	SLC16A9	Major facilitator superfamily domain||Major facilitator superfamily
ENSGALG00000003193		1453.17	449.603	1.6925	3.34e-10	2.84e-08	CRABP-I	Cytosolic fatty-acid binding||Lipocalin/cytosolic fatty-acid binding domain||Calycin-like
ENSGALG00000003196		37.8027	88.9791	-1.235	0.0011207	0.016605	ANG	Pancreatic ribonuclease||Ribonuclease A-domain
ENSGALG00000003217		91.9809	300.857	-1.7097	2.68e-08	1.57e-06	LITAF	LPS-induced tumour necrosis factor alpha factor
ENSGALG00000003253		1005.19	1821.98	-0.85804	0.0010859	0.016239	ATP8B1	P-type ATPase||P-type ATPase, cytoplasmic domain N||P-type ATPase, A domain||HAD-like domain||P-type ATPase, subfamily IV
ENSGALG00000003270		55.9135	8.01671	2.8021	1.84e-08	1.11e-06	D1A	GPCR, rhodopsin-like, 7TM||G protein-coupled receptor, rhodopsin-like||Dopamine receptor family||Dopamine D1 receptor||Adrenoceptor family||7TM GPCR, olfactory receptor/chemoreceptor Srsx||7TM GPCR, serpentine receptor class x (Srx)
ENSGALG00000003316		71.4879	202.794	-1.5042	3.85e-06	0.00013918	FMO3	Flavin monooxygenase (FMO) 2||Flavin monooxygenase FMO||Flavin monooxygenase (FMO) 3||Flavin monooxygenase (FMO) 1||Flavin monooxygenase-like||Dimethylaniline monooxygenase, N-oxide-forming||Pyridine nucleotide-disulphide oxidoreductase, FAD/NAD(P)-binding domain
ENSGALG00000003349		132.52	251.306	-0.92324	0.001928	0.025486	TAPP2	Pleckstrin homology domain
ENSGALG00000003361		21.159	52.6445	-1.315	0.0025236	0.031479	TREM-B1	Immunoglobulin V-set domain||Immunoglobulin subtype
ENSGALG00000003399		62.0637	21.2621	1.5455	0.0012975	0.018693	SELE	Epidermal growth factor-like domain||Selectin superfamily||EGF-like domain, extracellular||Sushi/SCR/CCP domain||C-type lectin fold||C-type lectin
ENSGALG00000003403		12.6668	1.93942	2.7074	0.0032275	0.038228	ZNF385C	Zinc finger, C2H2-like||Zinc finger, double-stranded RNA binding||Zinc finger, U1-type
ENSGALG00000003419		364.353	185.782	0.97173	0.0027353	0.033521	MPHOSPH9	-
ENSGALG00000003433		64.8282	128.149	-0.98313	0.0038173	0.043449	-	Renal dipeptidase family
ENSGALG00000003456		11.7621	165.647	-3.8159	3.83e-21	1.51e-18	CA12	Alpha carbonic anhydrase
ENSGALG00000003484		45.4565	218.912	-2.2678	2.34e-06	8.86e-05	BARD1	Zinc finger, RING-type||Ankyrin repeat-containing domain||Ankyrin repeat||BRCT domain
ENSGALG00000003509		92.9636	294.22	-1.6622	4.42e-07	2.01e-05	C9ORF9	-
ENSGALG00000003512		17233.7	61737	-1.8409	2.31e-11	2.3e-09	SPINK7	Kazal domain
ENSGALG00000003561		738.124	1250.41	-0.76047	0.0043115	0.047555	PEX11G	Peroxisomal biogenesis factor 11
ENSGALG00000003571		345.472	94.518	1.8699	6.74e-08	3.62e-06	KIF12	Kinesin motor domain||P-loop containing nucleoside triphosphate hydrolase
ENSGALG00000003582		365.255	179.488	1.025	0.00037087	0.0069101	SLC1A3	Sodium:dicarboxylate symporter
ENSGALG00000003595		39.0238	142.818	-1.8717	1.57e-07	7.77e-06	SARM1	Sterile alpha motif, type 1||Sterile alpha motif/pointed domain||Armadillo-type fold||Sterile alpha motif domain||Sterile alpha motif, type 2||Toll/interleukin-1 receptor homology (TIR) domain
ENSGALG00000003611		95.9603	41.7596	1.2003	0.0008357	0.013348	-//-
ENSGALG00000003640		18045	4791.37	1.9131	2.84e-13	3.57e-11	FAM20C	Domain of unknown function DUF1193
ENSGALG00000003655		51.2287	121.72	-1.2485	0.00031833	0.0060603	GAS2	Calponin homology domain||Growth-arrest-specific protein 2 domain
ENSGALG00000003675		130.685	261.889	-1.0029	0.00074245	0.012193	PRKAR1B	Cyclic nucleotide-binding domain||Dimerization-anchoring domain of cAMP-dependent protein kinase, regulatory subunit||Cyclic nucleotide-binding-like||cAMP-dependent protein kinase regulatory subunit||cAMP/cGMP-dependent protein kinase
ENSGALG00000003677		45.1663	236.385	-2.3878	5.62e-13	6.72e-11	NTNG2	Sialidases||Epidermal growth factor-like domain||Laminin, N-terminal||EGF-like, laminin
ENSGALG00000003702		1618.16	3003.5	-0.89229	0.00052055	0.0091248	CLINT1	AP180 N-terminal homology (ANTH) domain||ENTH/VHS||ENTH domain
ENSGALG00000003706		9244.23	4291.64	1.107	6.43e-05	0.0015925	DUSP1	Rhodanese-like domain||Atypical dual specificity phosphatase||Dual specificity phosphatase, catalytic domain||Dual specificity phosphatase, subgroup, catalytic domain||Mitogen-activated protein (MAP) kinase phosphatase||Protein-tyrosine phosphatase-like||Protein-tyrosine/Dual specificity phosphatase||Protein-tyrosine phosphatase, receptor/non-receptor type||Protein-tyrosine phosphatase, catalytic
ENSGALG00000003713		1199.06	489.821	1.2916	6.9e-06	0.00023066	-	Chloride channel, voltage gated||Chloride channel ClC-K||CBS domain||Chloride channel, core
ENSGALG00000003739		5814.54	2113.1	1.4603	4.74e-07	2.13e-05	SALL1	Zinc finger, C2H2-like||Zinc finger, C2H2
ENSGALG00000003802		120.581	243.834	-1.0159	0.00083392	0.013331	OTUD7A	Zinc finger, A20-type||UBA-like||Ovarian tumour, otubain
ENSGALG00000003803		1844.97	966.204	0.93319	0.00046942	0.0083656	DAB2	PTB/PI domain
ENSGALG00000003818		225.965	796.227	-1.8171	4.97e-10	4.05e-08	CYFIP2	Cytoplasmic FMR1-interacting, subgroup||Cytoplasmic FMR1-interacting
ENSGALG00000003819		259.68	880.016	-1.7608	9.31e-09	6.05e-07	ADAP1	Arf GTPase activating protein||Pleckstrin homology domain
ENSGALG00000003821		1016.47	5235.62	-2.3648	3.31e-18	8.37e-16	RAMP1	Receptor activity modifying protein
ENSGALG00000003876		8.7032	52.3497	-2.5886	3.47e-07	1.62e-05	TIMD4	Immunoglobulin V-set domain||Immunoglobulin-like domain||Immunoglobulin subtype
ENSGALG00000003886		29.2177	275.013	-3.2346	0.00082918	0.013277	SGCD	Sarcoglycan complex subunit protein
ENSGALG00000003933		7897.6	18458.8	-1.2248	2.63e-06	9.87e-05	QSOX1	Thioredoxin-like fold||ERV/ALR sulfhydryl oxidase domain
ENSGALG00000003948		4329.31	2207.33	0.97183	0.00027996	0.0054264	ALAS1	Cys/Met metabolism, pyridoxal phosphate-dependent enzyme||Aminotransferase, class I/classII||Tetrapyrrole biosynthesis, 5-aminolevulinic acid synthase||Pyridoxal phosphate-dependent transferase||5-aminolevulinate synthase presequence||Aminotransferase class V domain
ENSGALG00000003951		50.1075	108.722	-1.1175	0.0015527	0.021454	SASH3	Sterile alpha motif, type 2||SH3 domain||Sterile alpha motif domain||Variant SH3 domain||Sterile alpha motif, type 1||Sterile alpha motif/pointed domain||SAM/SH3 domain-containing
ENSGALG00000003957		4.59671	29.7293	-2.6932	0.00012753	0.0028182	APOH	Sushi/SCR/CCP domain||Beta-2-glycoprotein-1 fifth domain
ENSGALG00000004033		10.8887	122.09	-3.487	2.13e-06	8.21e-05	GALNT10	Nucleotide-diphospho-sugar transferases||Glycosyltransferase 2-like||Ricin B lectin domain
ENSGALG00000004058		123.911	248.858	-1.006	0.0010471	0.015794	GPR146	GPCR, rhodopsin-like, 7TM||G protein-coupled receptor, rhodopsin-like
ENSGALG00000004096		928.792	321.029	1.5326	3.11e-08	1.78e-06	CHRNA7	Nicotinic acetylcholine receptor||Neurotransmitter-gated ion-channel||Neurotransmitter-gated ion-channel ligand-binding domain||Neurotransmitter-gated ion-channel transmembrane domain
ENSGALG00000004103		102.373	267.746	-1.387	0.0020207	0.02644	FAM81A	-
ENSGALG00000004111		15.8646	42.9445	-1.4367	0.0020663	0.026963	GPR174	GPCR, rhodopsin-like, 7TM||G protein-coupled receptor, rhodopsin-like
ENSGALG00000004118		33.702	79.4216	-1.2367	0.0014363	0.020159	STOX1	Storkhead-box protein, winged-helix domain
ENSGALG00000004119		0.333136	8.35621	-4.6487	0.0027711	0.033842	-	Arylacetamide deacetylase||Alpha/Beta hydrolase fold||Alpha/beta hydrolase fold-3||Carboxylesterase, type B
ENSGALG00000004158		490.589	1339.98	-1.4496	6.86e-08	3.66e-06	GPT2	Pyridoxal phosphate-dependent transferase||Aminotransferase, class I/classII
ENSGALG00000004167		98.6654	315.562	-1.6773	2.98e-08	1.73e-06	SRGN	Serglycin
ENSGALG00000004220		1438.58	3278.64	-1.1885	0.00068834	0.01152	SERINC3	Serine incorporator/TMS membrane protein
ENSGALG00000004221		70.9424	267.902	-1.917	1.48e-09	1.1e-07	IL22RA1	Fibronectin type III
ENSGALG00000004224		219.895	471.76	-1.1012	9.98e-05	0.0022876	MAD1L1	Spindle assembly checkpoint component Mad1
ENSGALG00000004257		654.575	1231.05	-0.91126	0.00062517	0.010564	TSPAN15	Tetraspanin, EC2 domain||Tetraspanin/Peripherin||Tetraspanin
ENSGALG00000004273		472.923	908.774	-0.94232	0.00039479	0.0072993	RALGPS2	Ras guanine nucleotide exchange factor domain||Pleckstrin homology domain||Ras guanine-nucleotide exchange factors catalytic domain
ENSGALG00000004280		194.672	361.457	-0.89278	0.0025948	0.032138	ANO9	ABC transporter type 1, transmembrane domain||Anoctamin
ENSGALG00000004297		376.381	799.192	-1.0864	8.79e-05	0.0020493	DNAH1	Prefoldin||Dynein heavy chain, domain-2||P-loop containing nucleoside triphosphate hydrolase||ATPase, dynein-related, AAA domain||Dynein heavy chain domain
ENSGALG00000004336		41.1587	88.0714	-1.0975	0.0026373	0.032476	INPPL1	Endonuclease/exonuclease/phosphatase||Inositol polyphosphate-related phosphatase||SH2 domain
ENSGALG00000004346		15.1665	2.76265	2.4568	0.003921	0.044314	P2RY4	GPCR, rhodopsin-like, 7TM||G protein-coupled receptor, rhodopsin-like||P2Y purinoceptor 4
ENSGALG00000004367		78.1983	30.0175	1.3813	0.0023375	0.029598	-	Diacylglycerol acyltransferase
ENSGALG00000004449		0.718037	54.6475	-6.25	1.74e-16	3.48e-14	cyp3A37	Cytochrome P450, B-class||Cytochrome P450, E-class, group IV||Cytochrome P450, E-class, group II||Cytochrome P450, E-class, group I||Cytochrome P450||Cytochrome P450, E-class, CYP3A
ENSGALG00000004459		139.65	54.6355	1.3539	5.47e-05	0.0013838	C15orf62	-
ENSGALG00000004464		42.8604	97.3903	-1.1841	0.0011694	0.017184	SDK2	Immunoglobulin||Immunoglobulin I-set||Fibronectin type III||Immunoglobulin subtype 2||Immunoglobulin-like domain||Immunoglobulin subtype
ENSGALG00000004476		33900.7	60988	-0.84721	0.0010909	0.01629	SEMA3G	Immunoglobulin subtype||Immunoglobulin-like domain||Sema domain||Plexin-like fold
ENSGALG00000004487		4.44674	76.8711	-4.1116	1.18e-09	8.91e-08	PAPPA2	Peptidase M43, pregnancy-associated plasma-A||Fibronectin type III||LamG-like jellyroll fold||Sushi/SCR/CCP domain||Notch domain||Concanavalin A-like lectin/glucanase domain||Myxococcus cysteine-rich repeat
ENSGALG00000004508		697.391	1291.06	-0.88852	0.000811	0.013084	EYA2	HAD-like domain||EYA domain
ENSGALG00000004510		8.98991	65.3693	-2.8622	2.7e-09	1.93e-07	ZNF536	Zinc finger, C2H2-like||Zinc finger, C2H2
ENSGALG00000004526		17.7431	141.187	-2.9923	1.65e-14	2.48e-12	TNR	Fibronectin type III||EGF-like domain, extracellular||Fibrinogen, alpha/beta/gamma chain, C-terminal globular domain||Epidermal growth factor-like domain
ENSGALG00000004543		178.213	69.8682	1.3509	1.91e-05	0.00056537	-	Low-density lipoprotein (LDL) receptor class A repeat||Glycoprotein hormone receptor family||GPCR, rhodopsin-like, 7TM||Relaxin receptor||G protein-coupled receptor, rhodopsin-like||Leucine-rich repeat, typical subtype||Leucine-rich repeat
ENSGALG00000004545		181.516	75.8477	1.2589	5.8e-05	0.001458	WDR72	WD40 repeat||WD40-repeat-containing domain
ENSGALG00000004553		3147.43	1520.96	1.0492	5.31e-05	0.001352	SGPL1	Peptidase M12B, ADAM/reprolysin||Thrombospondin, type 1 repeat||Aminotransferase class V domain||Peptidase M12B, ADAM-TS2||Peptidase M12B, ADAM-TS||Peptidase M12B, propeptide||Pyridoxal phosphate-dependent transferase||ADAM-TS Spacer 1||PLAC||Pyridoxal phosphate-dependent decarboxylase
ENSGALG00000004602		1.71745	20.6732	-3.5894	0.0002954	0.0056913	-	Neuropeptide Y receptor family||7TM GPCR, olfactory receptor/chemoreceptor Srsx||G protein-coupled receptor, rhodopsin-like||GPCR, rhodopsin-like, 7TM
ENSGALG00000004645		74.2419	31.4231	1.2404	0.004527	0.04931	-	Rab-GTPase-TBC domain
ENSGALG00000004670		564.177	325.175	0.79493	0.0037053	0.042538	ATRIP	-
ENSGALG00000004733		71.0278	191.752	-1.4328	7.18e-06	0.00023746	MYO1A	Myosin tail 2||Myosin head, motor domain||P-loop containing nucleoside triphosphate hydrolase||IQ motif, EF-hand binding site
ENSGALG00000004771		146.558	350.216	-1.2568	2.57e-05	0.00072589	C1QB	Complement C1q protein||Tumour necrosis factor-like domain||Collagen triple helix repeat
ENSGALG00000004809		1295.78	752.971	0.78316	0.0038672	0.043835	PPIF	Cyclophilin-type peptidyl-prolyl cis-trans isomerase domain||Cyclophilin-like domain
ENSGALG00000004844		2068.77	1189.1	0.79891	0.002172	0.027982	SEMA6D	Plexin||Plexin-like fold||Sema domain
ENSGALG00000004849		343.577	147.13	1.2235	1.92e-05	0.00056537	WSCD2	Carbohydrate-binding WSC||P-loop containing nucleoside triphosphate hydrolase||Carbohydrate-binding WSC, subgroup
ENSGALG00000004852		64.234	146.875	-1.1932	0.00035644	0.006693	DNM1	Dynamin superfamily||Dynamin central domain||Dynamin GTPase effector||Pleckstrin homology domain||Dynamin, GTPase domain||P-loop containing nucleoside triphosphate hydrolase
ENSGALG00000004860		20079.4	6070.48	1.7258	1.16e-10	1.04e-08	RASD1	Small GTPase superfamily||P-loop containing nucleoside triphosphate hydrolase||Elongation factor, GTP-binding domain||Small GTPase superfamily, Rho type||Small GTPase superfamily, ARF/SAR type||Small GTP-binding protein domain||Mitochondrial Rho-like||Small GTPase superfamily, Ras type||Small GTPase superfamily, Rab type||Ran GTPase
ENSGALG00000004870		910.988	1674.46	-0.87819	0.00096872	0.014928	PIH1D3	PIH1 family
ENSGALG00000004873		6.70083	156.731	-4.5478	4.08e-25	2.24e-22	PHACTR3	RPEL repeat
ENSGALG00000004904		35.7747	87.5561	-1.2913	0.0010149	0.015368	-	P-loop containing nucleoside triphosphate hydrolase||AIG1-type guanine nucleotide-binding (G) domain||Signal recognition particle receptor, beta subunit
ENSGALG00000004917		471.318	233.66	1.0123	0.00024767	0.0048992	DOC2B	Zinc finger, FYVE-related||Rab-binding domain||Zinc finger, FYVE/PHD-type||Synaptotagmin||C2 domain
ENSGALG00000004958		49.2471	104.239	-1.0818	0.0028206	0.034266	BTK	Variant SH3 domain||Protein kinase domain||Pleckstrin homology domain||Serine-threonine/tyrosine-protein kinase catalytic domain||Tyrosine-protein kinase, catalytic domain||Protein kinase-like domain||SH3 domain||SH2 domain||Zinc finger, Btk motif||Serine/threonine/dual specificity protein kinase, catalytic domain
ENSGALG00000005000		190.305	408.075	-1.1005	0.00010155	0.0023159	COMTD1	S-adenosyl-L-methionine-dependent methyltransferase||O-methyltransferase, family 3
ENSGALG00000005011		29.8229	104.835	-1.8136	1.18e-06	4.91e-05	SHC4	Phosphotyrosine interaction domain, Shc-like||PTB/PI domain||SH2 domain
ENSGALG00000005026		83.3079	159.756	-0.93935	0.0032154	0.038131	-//-
ENSGALG00000005031		214.368	55.4366	1.9512	2.1e-06	8.12e-05	DRP2	EF-hand domain, type 1||Spectrin/alpha-actinin||EF-hand domain, type 2||Spectrin repeat||WW domain||Zinc finger, ZZ-type
ENSGALG00000005062		39.6255	14.0878	1.492	0.0026086	0.03225	FOXN4	Transcription factor, fork head
ENSGALG00000005086		136.678	259.103	-0.92275	0.0025148	0.031389	PLAU	Peptidase S1A, chymotrypsin-type||Kringle-like fold||Epidermal growth factor-like domain||Trypsin-like cysteine/serine peptidase domain||Peptidase S1||Kringle
ENSGALG00000005094		25.4137	69.2812	-1.4469	0.00039885	0.0073406	GRAP	SH3 domain||Variant SH3 domain||SH2 domain
ENSGALG00000005097		39.4887	195.041	-2.3043	1.05e-11	1.09e-09	-	P-loop containing nucleoside triphosphate hydrolase||AIG1-type guanine nucleotide-binding (G) domain||GTP binding domain
ENSGALG00000005107		1892.7	922.398	1.037	7.71e-05	0.0018347	-	Sulfotransferase domain||P-loop containing nucleoside triphosphate hydrolase||Heparan sulphate-N-deacetylase
ENSGALG00000005135		2537.62	9107.05	-1.8435	2.47e-12	2.72e-10	SERPINE2	Serpin domain
ENSGALG00000005152		0.333136	43.6422	-7.0335	2.45e-14	3.6e-12	TRPV4	Transient receptor potential channel, vanilloid 4||Ion transport domain||Transient receptor potential channel, vanilloid 1-4
ENSGALG00000005156		119.279	61.0129	0.96716	0.0044094	0.048302	-	Kringle-like fold||Peptidase S1A, chymotrypsin-type||Kringle||SRCR-like domain||Peptidase S1||Trypsin-like cysteine/serine peptidase domain||SRCR domain
ENSGALG00000005176		789.185	211.702	1.8983	6.43e-05	0.0015925	SCG2	Chromogranin/secretogranin
ENSGALG00000005204		175.313	997.71	-2.5087	1.61e-18	4.26e-16	-	Glutathione S-transferase, C-terminal||Glutathione S-transferase, C-terminal-like||Thioredoxin-like fold||Glutathione S-transferase, N-terminal
ENSGALG00000005215		312.475	173.675	0.84735	0.0040123	0.045108	CACNA1H	Polycystin cation channel, PKD1/PKD2||Ion transport domain||Polycystic kidney disease type 2 protein||Voltage-dependent calcium channel, T-type, alpha-1 subunit
ENSGALG00000005245		76.0661	253.712	-1.7379	3.6e-08	2.03e-06	SGPP2	Phosphatidic acid phosphatase type 2/haloperoxidase
ENSGALG00000005247		555.477	1049.65	-0.91811	0.00064551	0.010889	-	STAT transcription factor, coiled coil||Tektin
ENSGALG00000005259		2.67575	38.0339	-3.8293	3.53e-07	1.64e-05	VIPR1	GPCR, family 2, vasoactive intestinal peptide receptor||GPCR, family 2, vasoactive intestinal peptide receptor 1||GPCR, family 2-like||GPCR, family 2, extracellular hormone receptor domain||GPCR, family 2, secretin-like||GPCR, family 2, pituitary adenylate cyclase activating polypeptide type 1 receptor
ENSGALG00000005263		24.4949	209.203	-3.0943	7.93e-08	4.13e-06	SOX8	Sox developmental protein N-terminal||High mobility group box domain
ENSGALG00000005266		19.849	234.324	-3.5614	3.48e-18	8.5e-16	BEAN1	-
ENSGALG00000005349		25.354	277.557	-3.4525	5.74e-18	1.35e-15	MSLN	Mesothelin
ENSGALG00000005360		7.02863	166928	-14.536	5.48e-156	1.05e-151	CA4	Alpha carbonic anhydrase
ENSGALG00000005362		1.1547	10.3248	-3.1605	0.0035144	0.040865	-	G protein-coupled receptor, rhodopsin-like||GPCR, rhodopsin-like, 7TM
ENSGALG00000005374		2034.1	1138.42	0.83735	0.0009545	0.014744	MYO19	P-loop containing nucleoside triphosphate hydrolase||Myosin head, motor domain||IQ motif, EF-hand binding site
ENSGALG00000005400		1.33788	135.798	-6.6654	6.86e-31	6e-28	CACNA2D3	VWA N-terminal||von Willebrand factor, type A||Cache domain
ENSGALG00000005401		908.039	403.134	1.1715	0.0038456	0.043719	WNT9a	Wnt-9a protein||Wnt
ENSGALG00000005409		1.10472	242.543	-7.7784	1.19e-13	1.61e-11	LHX1	Homeobox domain||Zinc finger, LIM-type||Homeodomain-like
ENSGALG00000005422		1541.56	2641.91	-0.77718	0.0025859	0.032069	PDLIM1	PDZ domain||ZASP||Zinc finger, LIM-type
ENSGALG00000005425		41092.8	15658.6	1.3919	7.13e-08	3.78e-06	OGT	Tetratricopeptide TPR2||Tetratricopeptide TPR1||Tetratricopeptide TPR-4||Tetratricopeptide repeat||Tetratricopeptide repeat-containing domain
ENSGALG00000005426		45.4927	13.7656	1.7246	0.00070088	0.011669	FREM1	Cadherin-like||C-type lectin||C-type lectin fold||Na-Ca exchanger/integrin-beta4
ENSGALG00000005441		276.499	123.299	1.1651	0.0018763	0.02494	NFIB	MAD homology 1, Dwarfin-type||CTF transcription factor/nuclear factor 1, DNA-binding domain||CTF transcription factor/nuclear factor 1||CTF transcription factor/nuclear factor 1, N-terminal
ENSGALG00000005469		775.917	1746.82	-1.1708	0.00020473	0.004161	-	Cytochrome P450, E-class, group I||Cytochrome P450
ENSGALG00000005470		132.205	481.145	-1.8637	1.72e-10	1.52e-08	PLPPR5	Phosphatidic acid phosphatase type 2/haloperoxidase
ENSGALG00000005511		153.264	295.915	-0.94916	0.00086328	0.01368	-	Synaptobrevin/Vesicle-associated membrane protein||Synaptobrevin
ENSGALG00000005533		648.615	378.86	0.7757	0.0036622	0.042153	ZMYM3	TRASH domain||Protein of unknown function DUF3504||TRASH transcription regulator C-terminal, archaeal||Zinc finger, MYM-type||Thioredoxin-like fold
ENSGALG00000005544		2.05591	37.1923	-4.1772	1.9e-09	1.39e-07	GPR55	G protein-coupled receptor, rhodopsin-like||GPCR, rhodopsin-like, 7TM
ENSGALG00000005550		601.325	6852.88	-3.5105	1.19e-17	2.7e-15	ST6GAL1	Sialyltransferase||Glycosyl transferase, family 29
ENSGALG00000005551		4565.35	13065.6	-1.517	1.35e-08	8.33e-07	DKK3	Prokineticin domain||Dickkopf, N-terminal cysteine-rich
ENSGALG00000005576		6663.7	2469.31	1.4322	0.0029938	0.035963	ATP2C2	P-type ATPase||P-type ATPase, cytoplasmic domain N||P-type ATPase, A domain||HAD-like domain||P-type ATPase, subfamily IIA, PMR1-type||Cation-transporting P-type ATPase, N-terminal||Cation-transporting P-type ATPase, C-terminal
ENSGALG00000005596		3746.28	1469.8	1.3498	2.49e-07	1.19e-05	TLDC1	TLDc domain
ENSGALG00000005601		364.086	742.685	-1.0285	0.00014941	0.0031988	-	Dynein heavy chain, domain-2||P-loop containing nucleoside triphosphate hydrolase||ATPase, dynein-related, AAA domain||AAA+ ATPase domain||RecG, N-terminal antiparallel four helix bundle||Dynein heavy chain domain
ENSGALG00000005619		750.841	1603.13	-1.0943	0.0001779	0.0037098	F3	Interferon alpha/beta receptor, beta chain||Tissue factor||Fibronectin type III
ENSGALG00000005626		100.385	195.536	-0.96189	0.0023991	0.030259	TPST2	P-loop containing nucleoside triphosphate hydrolase||Sulfotransferase domain
ENSGALG00000005630		66.458	17.4374	1.9303	1.22e-05	0.00038115	CRYBB1	Beta/gamma crystallin||Gamma-crystallin-related
ENSGALG00000005638		141.667	301.33	-1.0888	0.00021239	0.004303	IL2RG	Interleukin-6 receptor alpha, binding||Fibronectin type III
ENSGALG00000005649		52.4077	149.152	-1.5089	1.08e-05	0.00033977	TMEM150A	Frag1/DRAM/Sfk1
ENSGALG00000005650		56.0782	169.553	-1.5962	4.81e-06	0.0001678	-	P-loop containing nucleoside triphosphate hydrolase||AIG1-type guanine nucleotide-binding (G) domain
ENSGALG00000005655		155.406	78.6794	0.98198	0.0018595	0.024775	TSPEAR	Concanavalin A-like lectin/glucanase domain||Laminin G domain||Leucine-rich glioma-inactivated , EPTP repeat||EAR
ENSGALG00000005675		811.486	1799.24	-1.1487	1.72e-05	0.00051341	PTTG1IP	Plexin-like fold
ENSGALG00000005693		718.944	404.222	0.83073	0.0022893	0.029104	INOS	Flavodoxin||Flavoprotein pyridine nucleotide cytochrome reductase||Riboflavin synthase-like beta-barrel||Flavodoxin/nitric oxide synthase||Nitric-oxide synthase, eukaryote||Oxidoreductase FAD/NAD(P)-binding||FAD-binding, type 1||Nitric oxide synthase, N-terminal||Flavoprotein-like
ENSGALG00000005718		0	32.7067	#NAME?	2.27e-12	2.51e-10	BHLHE23	Myc-type, basic helix-loop-helix (bHLH) domain
ENSGALG00000005747		47.9217	186.871	-1.9633	5.22e-09	3.53e-07	-	Peptidase S1B||Peptidase S1||Trypsin-like cysteine/serine peptidase domain
ENSGALG00000005763		3207	5715.68	-0.8337	0.0011879	0.0174	VILL	Villin/Gelsolin||Villin headpiece||Gelsolin-like domain
ENSGALG00000005768		503.17	1451.73	-1.5287	1.34e-08	8.33e-07	ETV5	Ets domain||PEA3-type ETS-domain transcription factor, N-terminal
ENSGALG00000005769		24.621	78.4242	-1.6714	0.0030024	0.036027	WEE1	Tyrosine-protein kinase, catalytic domain||Wee1-like protein kinase||Serine-threonine/tyrosine-protein kinase catalytic domain||Protein kinase domain||Protein kinase-like domain||Serine/threonine/dual specificity protein kinase, catalytic domain
ENSGALG00000005792		740.032	378.033	0.96908	0.00032531	0.0061748	ABCG2	ABC transporter-like||AAA+ ATPase domain||P-loop containing nucleoside triphosphate hydrolase||ABC-2 type transporter
ENSGALG00000005808		12.2766	80.7363	-2.7173	1.07e-09	8.1e-08	KREMEN1	CUB domain||Carbohydrate-binding WSC||Carbohydrate-binding WSC, subgroup||Kringle||Knottin, scorpion toxin-like||Kringle-like fold
ENSGALG00000005811		3579.55	826.361	2.1149	3.32e-15	5.6e-13	COL7A1	Fibronectin type III||Proteinase inhibitor I2, Kunitz metazoa||von Willebrand factor, type A||Collagen triple helix repeat
ENSGALG00000005845		27.406	263.749	-3.2666	2.44e-08	1.44e-06	-	Amino acid permease/ SLC12A domain||Amino acid/polyamine transporter I
ENSGALG00000005855		99.7283	641.541	-2.6855	0.0029897	0.035963	-	Alpha carbonic anhydrase
ENSGALG00000005865		8.65321	28.6043	-1.7249	0.0030408	0.03642	GSC2	Homeodomain-like||Homeobox domain
ENSGALG00000005868		1106.33	572.884	0.94947	0.00043036	0.0078217	RAP1GAP2	Rap GTPase activating protein domain
ENSGALG00000005892		60.6324	156.435	-1.3674	0.00023075	0.0046119	SCUBE2	Insulin-like growth factor binding protein, N-terminal||EGF-like calcium-binding domain||Epidermal growth factor-like domain||Tyrosine-protein kinase ephrin type A/B receptor-like||CUB domain
ENSGALG00000005903		186.471	451.038	-1.2743	3.53e-05	0.00095383	NRIP3	Aspartic peptidase, DDI1-type||Aspartic peptidase domain
ENSGALG00000005919		30.6854	282.829	-3.2043	2.89e-20	1.03e-17	-	Immunoglobulin V-set, subgroup||Immunoglobulin||Immunoglobulin V-set domain||Immunoglobulin subtype||Immunoglobulin-like domain
ENSGALG00000005932		1.82275	28.7309	-3.9784	3.9e-06	0.00014026	MYT1	Zinc finger, C2HC-type||Myelin transcription factor 1
ENSGALG00000005933		76.7801	35.156	1.127	0.0027274	0.033457	SLC5A11	Sodium/solute symporter||Sodium/solute symporter, subgroup
ENSGALG00000005937		24.9164	127.553	-2.3559	4.19e-10	3.47e-08	-	Immunoglobulin V-set domain||Immunoglobulin||Immunoglobulin V-set, subgroup||Immunoglobulin-like domain||Immunoglobulin subtype
ENSGALG00000005941		7.83342	50.3822	-2.6852	3.74e-07	1.72e-05	-	Immunoglobulin V-set domain||Immunoglobulin V-set, subgroup||Immunoglobulin subtype||Immunoglobulin-like domain
ENSGALG00000005946		19.2941	55.8326	-1.5329	0.00045875	0.0082088	-	Immunoglobulin I-set||Immunoglobulin||Immunoglobulin V-set, subgroup||Immunoglobulin V-set domain||Immunoglobulin subtype||Immunoglobulin-like domain
ENSGALG00000005956		3101.14	5796.21	-0.90231	0.00050468	0.0088628	-	Annexin repeat||Annexin, type VIII||Annexin
ENSGALG00000005958		258.89	127.888	1.0175	0.0011128	0.016506	TRIM66	Bromodomain||B-box, C-terminal||Zinc finger, B-box||Zinc finger, PHD-finger||Zinc finger, PHD-type||Zinc finger, FYVE/PHD-type||Zinc finger, RING-type||Four-helical cytokine-like, core
ENSGALG00000005964		379.162	164.031	1.2088	2.35e-05	0.00067312	-	Protein of unknown function DUF1075
ENSGALG00000005982		732.765	1293.16	-0.81948	0.0015926	0.021849	KLHL13	BTB/Kelch-associated||Kelch repeat type 2||BTB/POZ fold||Kelch repeat type 1||BTB/POZ||BTB/POZ-like||Kelch-like protein, gigaxonin type
ENSGALG00000005996		33.9905	5.00058	2.765	5.66e-06	0.00019381	FSD2	Fibronectin type III||B30.2/SPRY domain||Butyrophylin-like||SPRY domain||Concanavalin A-like lectin/glucanase domain
ENSGALG00000006014		19.8393	63.1959	-1.6715	0.00013701	0.0029898	PRKCB	Serine/threonine/dual specificity protein kinase, catalytic domain||Protein kinase, C-terminal||Protein kinase C-like, phorbol ester/diacylglycerol-binding domain||Protein kinase-like domain||Tyrosine-protein kinase, catalytic domain||Serine-threonine/tyrosine-protein kinase catalytic domain||C2 domain||AGC-kinase, C-terminal||Diacylglycerol/phorbol-ester binding||Protein kinase domain||Protein k…
ENSGALG00000006019		1.05473	10.7941	-3.3553	0.0038538	0.043736	EPHX4	Alpha/Beta hydrolase fold||Alpha/beta hydrolase fold-1||Epoxide hydrolase-like
ENSGALG00000006043		1778.71	1039.13	0.77545	0.0028112	0.034223	-//-
ENSGALG00000006057		2434.88	1353.92	0.84671	0.0011034	0.016437	CLK4	Serine/threonine/dual specificity protein kinase, catalytic domain||Tyrosine-protein kinase, catalytic domain||Serine-threonine/tyrosine-protein kinase catalytic domain||Protein kinase domain||Protein kinase-like domain
ENSGALG00000006064		620.802	1261.63	-1.0231	0.00012141	0.0026983	TEKT1	Tektin
ENSGALG00000006095		25.8115	105.597	-2.0325	0.0032195	0.038156	-	FERM central domain||Protein kinase-like domain||FERM domain||FERM, N-terminal||FERM, C-terminal PH-like domain||Band 4.1 domain||Ubiquitin-related domain||KIND
ENSGALG00000006119		724.615	1749.05	-1.2713	2.06e-06	7.99e-05	SAXO2	-
ENSGALG00000006123		301.36	134.588	1.1629	7.26e-05	0.0017475	-	DEAD2||DNA helicase (DNA repair), Rad3 type||Paired amphipathic helix||ATP-dependent helicase, C-terminal||P-loop containing nucleoside triphosphate hydrolase||Helicase, superfamily 1/2, ATP-binding domain, DinG/Rad3-type||Helicase-like, DEXD box c2 type
ENSGALG00000006161		271.561	536.882	-0.98333	0.00042415	0.0077528	CHMP1A	Snf7 family
ENSGALG00000006171		62.2811	192.187	-1.6256	7.64e-07	3.27e-05	-	Immunoglobulin-like domain||Immunoglobulin subtype||Immunoglobulin V-set domain||Immunoglobulin||Immunoglobulin I-set||Immunoglobulin subtype 2
ENSGALG00000006176		26.0667	77.2949	-1.5682	0.00014348	0.0031063	-	Immunoglobulin subtype 2||Immunoglobulin I-set||Immunoglobulin||Immunoglobulin V-set, subgroup||Immunoglobulin subtype||Immunoglobulin-like domain||CD80-like, immunoglobulin C2-set||Immunoglobulin V-set domain||Immunoglobulin C1-set
ENSGALG00000006190		879.383	1633.86	-0.89372	0.00069653	0.011627	FHL1	Zinc finger, LIM-type
ENSGALG00000006194		163.054	342.154	-1.0693	0.00024443	0.004845	SLC52A3	Endogenous retrovirus receptor
ENSGALG00000006202		4642.39	1625.23	1.5142	5.65e-09	3.82e-07	SCNN1B	Epithelial sodium channel||Na+ channel, amiloride-sensitive
ENSGALG00000006210		3327.25	1210.68	1.4585	0.0015378	0.021307	Id1	Myc-type, basic helix-loop-helix (bHLH) domain
ENSGALG00000006217		36.9533	90.0514	-1.285	0.00060614	0.010343	S100B	EF-hand domain||S100/CaBP-9k-type, calcium binding, subdomain
ENSGALG00000006270		2245.3	938.818	1.258	1.4e-06	5.64e-05	SCNN1G	Epithelial sodium channel||Na+ channel, amiloride-sensitive
ENSGALG00000006310		186.524	417.124	-1.1611	4.46e-05	0.0011638	DFNB31	PDZ domain
ENSGALG00000006346		428.983	967.452	-1.1733	2.29e-05	0.0006621	JSC	Chemokine interleukin-8-like domain
ENSGALG00000006365		4.83164	22.841	-2.241	0.0010788	0.016171	PITX1	OAR domain||Homeobox domain||Homeobox protein Pitx/unc30||Homeodomain-like
ENSGALG00000006368		14.0715	187.089	-3.7329	8.63e-15	1.37e-12	PTPN5	Protein-tyrosine phosphatase, receptor/non-receptor type||Dual specificity phosphatase, catalytic domain||Protein-tyrosine phosphatase, catalytic||Protein-tyrosine phosphatase, KIM-containing||Protein-tyrosine phosphatase-like||Protein-tyrosine/Dual specificity phosphatase
ENSGALG00000006382		1962.58	953.053	1.0421	7.75e-05	0.0018412	PTPRJ	Protein-tyrosine phosphatase, catalytic||Protein-tyrosine phosphatase, receptor/non-receptor type||Fibronectin type III||Protein-tyrosine phosphatase-like||Protein-tyrosine/Dual specificity phosphatase
ENSGALG00000006421		4.78343	40.8257	-3.0934	0.00061837	0.010495	SLC16A12	Major facilitator superfamily||Major facilitator superfamily domain
ENSGALG00000006453	ovotransferrin	1855.2	8492.86	-2.1947	2.89e-16	5.56e-14	TF	Transferrin-like domain||Transferrin
ENSGALG00000006469		685.074	283.913	1.2708	2.61e-06	9.81e-05	ATP12A	P-type ATPase||P-type ATPase, cytoplasmic domain N||Cation-transporting P-type ATPase, N-terminal||Cation-transporting P-type ATPase, C-terminal||P-type ATPase, A domain||HAD-like domain||P-type ATPase, subfamily IIC
ENSGALG00000006471		788.575	314.594	1.3258	7.18e-06	0.00023746	SLCO2A1	Major facilitator superfamily||Major facilitator superfamily domain||Kazal domain||Organic anion transporter polypeptide OATP
ENSGALG00000006472		416.71	1193.55	-1.5181	2.41e-08	1.43e-06	KCNQ1	Potassium channel||Potassium channel, voltage dependent, KCNQ1||Potassium channel, voltage dependent, KCNQ||Two pore domain potassium channel domain||Ion transport domain
ENSGALG00000006490		9.86502	522.116	-5.7259	3.33e-13	4.14e-11	SCN3B	Immunoglobulin subtype||Immunoglobulin-like domain||Immunoglobulin V-set domain
ENSGALG00000006498		136.554	39.4959	1.7897	5.28e-07	2.37e-05	PTPRN2	Protein-tyrosine phosphatase receptor IA-2 ectodomain||Protein-tyrosine phosphatase-like||Protein-tyrosine/Dual specificity phosphatase||Protein-tyrosine phosphatase, receptor/non-receptor type||Protein-tyrosine phosphatase, catalytic
ENSGALG00000006502		66.3328	141.309	-1.0911	0.0010015	0.015238	PCGF5	Zinc finger, RING-type||Zinc finger, C3HC4 RING-type
ENSGALG00000006518		453.183	812.008	-0.8414	0.0019692	0.025889	C11orf63	-
ENSGALG00000006522		27.3232	104.593	-1.9366	4.11e-07	1.88e-05	HCK	Protein kinase domain||Variant SH3 domain||SH2 domain||Serine/threonine/dual specificity protein kinase, catalytic domain||Tyrosine-protein kinase, catalytic domain||Serine-threonine/tyrosine-protein kinase catalytic domain||SH3 domain||Protein kinase-like domain
ENSGALG00000006527		7.2357	41.8868	-2.5333	3.13e-06	0.00011574	CRTAM	Immunoglobulin V-set domain||Immunoglobulin I-set||Immunoglobulin-like domain||CD80-like, immunoglobulin C2-set||Immunoglobulin C1-set||Immunoglobulin subtype
ENSGALG00000006560		79.1992	33.5042	1.2411	0.0018048	0.024106	SEMA3A	Plexin-like fold||Plexin||Immunoglobulin subtype||Immunoglobulin-like domain||Sema domain
ENSGALG00000006563		91.4961	208.587	-1.1889	0.00011029	0.0024857	SEMA3D	Immunoglobulin-like domain||Sema domain||Plexin-like fold
ENSGALG00000006567		3.10887	60.7987	-4.2896	0.00159	0.021828	UBASH3B	SH3 domain||UBA-like||RNA ligase/cyclic nucleotide phosphodiesterase||Histidine phosphatase superfamily||Histidine phosphatase superfamily, clade-1
ENSGALG00000006568		443.429	853.673	-0.94498	0.00042694	0.007789	TM9SF4	Nonaspanin (TM9SF)
ENSGALG00000006572		30.0175	80.9679	-1.4315	0.00024063	0.0047796	TNNT3	Troponin
ENSGALG00000006583		384.747	676.479	-0.81413	0.0020543	0.026824	LSP1	Caldesmon/lymphocyte specific protein||Lymphocyte-specific protein||Caldesmon
ENSGALG00000006624		271.464	480.565	-0.82397	0.0035706	0.041334	KY	Transglutaminase-like
ENSGALG00000006627		252.363	75.2539	1.7457	8.37e-05	0.0019681	UPB1	Carbon-nitrogen hydrolase
ENSGALG00000006634		306.535	138.232	1.149	7.32e-05	0.0017546	DNMT3B	Zinc finger, FYVE/PHD-type||PWWP domain||S-adenosyl-L-methionine-dependent methyltransferase
ENSGALG00000006644		165.647	83.6491	0.98569	0.0034327	0.040115	-	AMP-dependent synthetase/ligase
ENSGALG00000006666		111.006	51.4983	1.108	0.0028778	0.034836	BPIFB7	Bactericidal permeability-increasing protein, alpha/beta domain||Lipid-binding serum glycoprotein, C-terminal
ENSGALG00000006698		371.633	194.035	0.93756	0.0020872	0.027107	ABCC6	Multi drug resistance-associated protein||ABC transporter type 1, transmembrane domain||AAA+ ATPase domain||ABC transporter-like||P-loop containing nucleoside triphosphate hydrolase
ENSGALG00000006712		94.4303	238.484	-1.3366	1.51e-05	0.00046081	RSPH14	Armadillo-type fold||HEAT, type 2
ENSGALG00000006717		88.5363	34.7155	1.3507	0.00025721	0.005067	-	Cystine-knot cytokine||Proteinase inhibitor I19, pacifastin||VWC out||Uncharacterised domain, cysteine-rich||Trypsin Inhibitor-like, cysteine rich domain||von Willebrand factor, type C||von Willebrand factor, type D domain||Blood coagulation inhibitor, Disintegrin||Cystine knot, C-terminal
ENSGALG00000006722		0.66805	27.9718	-5.3879	4.85e-09	3.32e-07	TRIM29	Zinc finger, B-box
ENSGALG00000006726		1535.74	491.455	1.6438	0.0034677	0.040426	GATA3	Zinc finger, GATA-type||Transcription factor, GATA-1/2/3
ENSGALG00000006728		53.448	540.421	-3.3379	6.16e-20	2.01e-17	-	Sodium/solute symporter||Sodium/solute symporter, subgroup
ENSGALG00000006729		938.738	247.404	1.9239	3.46e-07	1.62e-05	CYP26A1	Cytochrome P450, E-class, group I||Cytochrome P450, E-class, group IV||Cytochrome P450, B-class||Cytochrome P450
ENSGALG00000006740		222.805	2154.15	-3.2733	7.82e-09	5.15e-07	-	VWC out||Trypsin Inhibitor-like, cysteine rich domain||Uncharacterised domain, cysteine-rich||Cupredoxin||von Willebrand factor, type D domain||von Willebrand factor, type C
ENSGALG00000006751		757.862	1415.42	-0.90122	0.00083169	0.013306	THY1	Immunoglobulin-like domain||Immunoglobulin||Immunoglobulin V-set, subgroup||Immunoglobulin V-set domain
ENSGALG00000006862		551.76	233.284	1.242	6.63e-05	0.0016339	-	Gtr1/RagA G protein||Small GTPase superfamily, ARF/SAR type||Small GTPase superfamily, Rho type||Elongation factor, GTP-binding domain||P-loop containing nucleoside triphosphate hydrolase||Small GTPase superfamily||Ran GTPase||Small GTPase superfamily, Rab type||Small GTPase superfamily, Ras type||Mitochondrial Rho-like||Small GTP-binding protein domain
ENSGALG00000006864		116.252	585.482	-2.3324	0.0015204	0.021098	COL24A1	Collagen triple helix repeat||Laminin G domain||Concanavalin A-like lectin/glucanase domain||Fibrillar collagen, C-terminal
ENSGALG00000006871		103.396	275.862	-1.4158	1.84e-06	7.27e-05	SLCO3A1	Major facilitator superfamily||Major facilitator superfamily domain||Kazal domain||Organic anion transporter polypeptide OATP
ENSGALG00000006877		94.1183	42.6809	1.1409	0.001437	0.020159	KLHL4	BTB/POZ-like||Kelch repeat type 2||BTB/Kelch-associated||BTB/POZ fold||BTB/POZ||Kelch repeat type 1
ENSGALG00000006891		526.411	1155.3	-1.134	9e-05	0.0020939	ITIH5	Inter-alpha-trypsin inhibitor heavy chain, C-terminal||VIT domain||von Willebrand factor, type A
ENSGALG00000006919		524.595	1826.34	-1.7997	3.13e-05	0.00085668	POF1B	-
ENSGALG00000006930		7.22425	95.7592	-3.7285	2.37e-05	0.00067782	SLC12A5	Na/K/Cl co-transporter superfamily||Amino acid permease/ SLC12A domain||K/Cl co-transporter
ENSGALG00000006964		419.973	240.6	0.80366	0.0037064	0.042538	SDR42E2	Polysaccharide biosynthesis protein, CapD-like domain||RmlD-like substrate binding domain||Male sterility, NAD-binding||3-beta hydroxysteroid dehydrogenase/isomerase||NAD-dependent epimerase/dehydratase, N-terminal domain
ENSGALG00000006973		1380.62	673.199	1.0362	8.09e-05	0.001905	BLNK	Sterile alpha motif/pointed domain||SH2 domain
ENSGALG00000006988		1466.31	393.127	1.8991	0.001482	0.020699	RNF213	AAA+ ATPase domain||P-loop containing nucleoside triphosphate hydrolase||Zinc finger, RING-type||ATPase, AAA-type, core
ENSGALG00000006992		9.2695	195.259	-4.3968	1.62e-26	1.04e-23	MMP9	Fibronectin, type II, collagen-binding||Peptidoglycan binding-like||Kringle-like fold||Hemopexin-like repeats||Peptidase M10A||Hemopexin-like domain||Peptidase M10, metallopeptidase||Peptidase, metallopeptidase
ENSGALG00000006997		7.18393	46.8838	-2.7062	3.06e-07	1.44e-05	BRINP1	Membrane attack complex component/perforin (MACPF) domain
ENSGALG00000007001		37.65	81.3145	-1.1109	0.003009	0.036061	TLR4	Leucine-rich repeat, typical subtype||Leucine-rich repeat||Cysteine-rich flanking region, C-terminal||Toll/interleukin-1 receptor homology (TIR) domain||Toll-like receptor
ENSGALG00000007028		11.3361	137.147	-3.5967	5.57e-18	1.32e-15	-	Sterile alpha motif domain||PDZ domain||Sterile alpha motif, type 2||Sterile alpha motif, type 1||CRIC domain, Chordata||Connector enhancer of kinase suppressor of ras 2||Sterile alpha motif/pointed domain||Pleckstrin homology domain
ENSGALG00000007040		644.471	1115.01	-0.79086	0.0027238	0.033446	ACAP2	Ankyrin repeat||Arf GTPase activating protein||Ankyrin repeat-containing domain||Pleckstrin homology domain
ENSGALG00000007047		9.34693	100.492	-3.4264	8.97e-15	1.42e-12	GAL	Galanin precursor||Galanin message associated peptide (GMAP)||Galanin
ENSGALG00000007129		1522.38	4020.98	-1.4012	9.49e-08	4.83e-06	ALDH6	Aldehyde/histidinol dehydrogenase||Aldehyde dehydrogenase domain
ENSGALG00000007142		197.836	425.935	-1.1063	0.0017573	0.023573	ABCD2	ABC transporter-like||ABC transporter type 1, transmembrane domain||AAA+ ATPase domain||P-loop containing nucleoside triphosphate hydrolase
ENSGALG00000007152		430.737	2051.94	-2.2521	3.02e-16	5.75e-14	FAM3D	-
ENSGALG00000007168		139.812	368.289	-1.3974	1.85e-06	7.27e-05	C3orf67	Cilia/flagella-associated protein 20
ENSGALG00000007179		19652.9	4179.27	2.2334	2.87e-07	1.36e-05	ATP13A5	Cation-transporting P-type ATPase, N-terminal||HAD-like domain||P-type ATPase, A domain||P-type ATPase, cytoplasmic domain N||P-type ATPase, subfamily V||P-type ATPase
ENSGALG00000007193		2043.05	772.097	1.4039	9.02e-08	4.63e-06	HRASLS	LRAT-like domain
ENSGALG00000007242		1.43785	108.105	-6.2324	1.27e-08	7.95e-07	SLITRK4	Cysteine-rich flanking region, C-terminal||Leucine-rich repeat, typical subtype||Leucine-rich repeat
ENSGALG00000007253		272.673	555.175	-1.0258	0.00037605	0.0069863	IL1RAP	Interleukin-1 receptor type I/II||Immunoglobulin-like domain||Immunoglobulin subtype
ENSGALG00000007267		592.629	1089.39	-0.87832	0.00087152	0.013751	MVD	GHMP kinase, C-terminal domain||Ribosomal protein S5 domain 2-type fold||GHMP kinase N-terminal domain||Diphosphomevalonate/phosphomevalonate decarboxylase||Diphosphomevalonate decarboxylase
ENSGALG00000007284		74.1223	152.591	-1.0417	0.00097272	0.014954	SYNPR	Marvel domain||Synaptophysin/synaptoporin
ENSGALG00000007305		78.9939	181.32	-1.1987	0.00016003	0.0033885	NME1	Nucleoside diphosphate kinase
ENSGALG00000007320		750.517	209.218	1.8429	0.00026568	0.0051862	-//-
ENSGALG00000007357		1576.43	643.317	1.2931	1.1e-06	4.59e-05	BCL6	Zinc finger, C2H2||BTB/POZ||BTB/POZ fold||BTB/POZ-like||Zinc finger, C2H2-like
ENSGALG00000007392		1977.97	768.044	1.3648	1.72e-07	8.46e-06	ADAMTS9	Peptidase M12B, propeptide||Fibrinogen, alpha/beta/gamma chain, C-terminal globular domain||Thrombospondin, type 1 repeat||Peptidase M12B, GON-ADAMTSs||Peptidase M12B, ADAM/reprolysin||ADAM-TS Spacer 1||Peptidase M12B, ADAM-TS
ENSGALG00000007416		192.119	555.181	-1.531	6.97e-08	3.7e-06	CD3E	Phosphorylated immunoreceptor signalling ITAM
ENSGALG00000007417		1061.63	1862.6	-0.81103	0.00186	0.024775	ARMC4	Armadillo-type fold||26S proteasome non-ATPase regulatory subunit 5||Armadillo||GSKIP domain
ENSGALG00000007418		107.423	275.642	-1.3595	7.38e-06	0.00024265	CD3D	Phosphorylated immunoreceptor signalling ITAM
ENSGALG00000007426		26.3848	110.766	-2.0697	3.36e-06	0.00012299	MKX	Homeodomain-like||Homeobox domain
ENSGALG00000007478		28.9849	75.5954	-1.383	0.00039893	0.0073406	SLC51A	Organic solute transporter subunit alpha/Transmembrane protein 184
ENSGALG00000007487		567.423	973.842	-0.77926	0.0034459	0.040245	C21orf58	-
ENSGALG00000007493		246.193	567.552	-1.205	1.45e-05	0.00044304	NSDHL	3-beta hydroxysteroid dehydrogenase/isomerase||NAD-dependent epimerase/dehydratase, N-terminal domain||NmrA-like domain||Polysaccharide biosynthesis protein, CapD-like domain||Male sterility, NAD-binding||RmlD-like substrate binding domain
ENSGALG00000007510		412.922	811.556	-0.97482	0.000275	0.0053394	CETN2	EF-hand domain
ENSGALG00000007511		156.521	366.698	-1.2282	2.22e-05	0.00064474	ITGB2	Integrin beta subunit, cytoplasmic domain||von Willebrand factor, type A||Integrin beta subunit, tail||Integrin beta subunit, N-terminal||Integrin beta subunit||Plexin-like fold
ENSGALG00000007526		192.784	351.695	-0.86734	0.0029253	0.035301	-	ThiJ/PfpI||Class I glutamine amidotransferase-like
ENSGALG00000007530		47.9141	11.338	2.0793	1.73e-05	0.00051699	-	DHBP synthase RibB-like alpha/beta domain||YrdC-like domain||GPR1/FUN34/yaaH
ENSGALG00000007534		3058.05	1445.93	1.0806	2.56e-05	0.00072587	LUC7L	Luc7-related
ENSGALG00000007543		93.3622	39.4257	1.2437	0.000705	0.011718	Pgo2	-
ENSGALG00000007546		14.943	45.3315	-1.601	0.00059725	0.010211	-	Exocyst complex, component 1/SEC3
ENSGALG00000007573		24.9735	158.409	-2.6652	3.53e-13	4.35e-11	STK32A	Protein kinase domain||Protein kinase-like domain||Tyrosine-protein kinase, catalytic domain||Serine-threonine/tyrosine-protein kinase catalytic domain||Serine/threonine/dual specificity protein kinase, catalytic domain
ENSGALG00000007644		952.603	465.048	1.0345	0.00012801	0.0028254	SLX4	BTB/POZ-like||BTB/POZ||BTB/POZ fold
ENSGALG00000007650		641.416	1289.56	-1.0075	0.00016729	0.0035227	SLC9A3R1	PDZ domain||Na(+)/H(+) exchange regulatory cofactor NHE-RF||EBP50, C-terminal
ENSGALG00000007667		70.4517	227.788	-1.693	9.63e-08	4.89e-06	GPR158	Insulin-like growth factor binding protein, N-terminal||GPCR, family 3, C-terminal
ENSGALG00000007675		0.334914	9.52367	-4.8297	0.001207	0.017627	CXCR5	GPCR, rhodopsin-like, 7TM||CXC chemokine receptor 5||G protein-coupled receptor, rhodopsin-like||Chemokine receptor family||7TM GPCR, olfactory receptor/chemoreceptor Srsx||CXC chemokine receptor 4
ENSGALG00000007690		35.815	214.218	-2.5804	6.13e-14	8.61e-12	TFAP2C	Transcription factor AP-2, C-terminal
ENSGALG00000007701		737.124	225.357	1.7097	0.0014207	0.020061	B3GNT7	Fringe-like||Glycosyl transferase, family 31
ENSGALG00000007712		3739.24	1739.36	1.1042	2.1e-05	0.0006163	MYO1B	IQ motif, EF-hand binding site||Myosin tail 2||P-loop containing nucleoside triphosphate hydrolase||Myosin head, motor domain
ENSGALG00000007719		104.244	236.853	-1.184	0.0001174	0.0026214	SHANK2	Ankyrin repeat-containing domain||Sterile alpha motif/pointed domain||Ankyrin repeat||Variant SH3 domain||Sterile alpha motif, type 1||Sterile alpha motif, type 2||PDZ domain||Sterile alpha motif domain||SH3 domain
ENSGALG00000007775		280.935	56.7899	2.3065	2.17e-13	2.8e-11	USH1G	Sterile alpha motif, type 2||Ankyrin repeat||Sterile alpha motif domain||Ankyrin repeat-containing domain||Sterile alpha motif, type 1||Sterile alpha motif/pointed domain
ENSGALG00000007791		3398.71	735.737	2.2077	1.54e-13	2.03e-11	OTOP2	V-ATPase proteolipid subunit C-like domain||Otopetrin
ENSGALG00000007796		204.693	396.608	-0.95425	0.00058559	0.010053	BCAS1	-
ENSGALG00000007798		656.719	163.916	2.0023	3.41e-12	3.67e-10	SHQ1	HSP20-like chaperone||SHQ1 protein||CS domain
ENSGALG00000007811		19.7919	253.506	-3.679	2.2e-19	6.5e-17	ELF5	Ets domain||Pointed domain||Sterile alpha motif/pointed domain
ENSGALG00000007817		1770.09	5110.4	-1.5296	6.9e-09	4.59e-07	EHF	Sterile alpha motif/pointed domain||Pointed domain||Ets domain
ENSGALG00000007827		646.123	2890.36	-2.1614	1.83e-15	3.24e-13	NMRAL1	Short-chain dehydrogenase/reductase SDR||NmrA-like domain
ENSGALG00000007834		1068.04	279.486	1.9341	2.05e-12	2.3e-10	SALL4	Zinc finger, C2H2||Zinc finger, C2H2-like
ENSGALG00000007837		43.0957	114.059	-1.4042	6.68e-05	0.0016425	KAZALD1	Insulin-like growth factor-binding protein, IGFBP||Immunoglobulin-like domain||Immunoglobulin subtype||Immunoglobulin||Immunoglobulin I-set||Immunoglobulin subtype 2||Insulin-like growth factor binding protein-related protein (IGFBP-rP), MAC25||Kazal domain
ENSGALG00000007838		42.6365	98.1586	-1.203	0.00061676	0.010477	NLRC3	P-loop containing nucleoside triphosphate hydrolase||Leucine-rich repeat, ribonuclease inhibitor subtype||Death-like domain||NACHT nucleoside triphosphatase
ENSGALG00000007841		1455.51	2594.7	-0.83404	0.0013527	0.019358	DNAH7	AAA+ ATPase domain||EF-hand domain||Dynein heavy chain domain||Dynein heavy chain, domain-2||P-loop containing nucleoside triphosphate hydrolase
ENSGALG00000007849		959.929	4698.26	-2.2911	6.62e-15	1.09e-12	CD44	CD44 antigen||C-type lectin fold||Link
ENSGALG00000007861		837.75	1457.99	-0.79939	0.0020734	0.027019	MAGT1	Oligosaccharyl transferase complex, subunit OST3/OST6||Thioredoxin-like fold||Thioredoxin domain
ENSGALG00000007909		452.701	790.629	-0.80444	0.0026207	0.032334	IQCH	IQ motif, EF-hand binding site||P-loop containing nucleoside triphosphate hydrolase
ENSGALG00000007911		75.6855	1651.39	-4.4475	1.79e-17	4e-15	CHL1	Immunoglobulin V-set domain||Immunoglobulin||Immunoglobulin I-set||Fibronectin type III||Immunoglobulin subtype 2||Immunoglobulin-like domain||Immunoglobulin subtype
ENSGALG00000007927		0.66805	26.8346	-5.328	9.87e-09	6.33e-07	CNTN6	Immunoglobulin subtype||Immunoglobulin-like domain||Immunoglobulin subtype 2||Immunoglobulin I-set||Fibronectin type III||Immunoglobulin||Immunoglobulin V-set domain
ENSGALG00000007948		6.55087	32.006	-2.2886	0.00011706	0.0026167	LRRC4C	Immunoglobulin-like domain||Immunoglobulin subtype||Immunoglobulin||Immunoglobulin subtype 2||Immunoglobulin I-set||Cysteine-rich flanking region, C-terminal||Leucine-rich repeat, typical subtype||Leucine-rich repeat||Immunoglobulin V-set domain
ENSGALG00000007992		2463.41	1401.96	0.81321	0.0016588	0.022528	GGA3	Coatomer/clathrin adaptor appendage, Ig-like subdomain||ENTH/VHS||VHS subgroup||Clathrin adaptor, gamma-adaptin, appendage||GAT domain||Clathrin adaptor, alpha/beta/gamma-adaptin, appendage, Ig-like subdomain||VHS
ENSGALG00000007998		7.22425	1370.27	-7.5674	4.61e-16	8.7e-14	SLC26A4	Sulphate anion transporter||STAS domain||Sulphate transporter
ENSGALG00000008045		1801.25	979.382	0.87905	0.00088402	0.013878	SLC9A8	Cation/H+ exchanger||Na+/H+ exchanger
ENSGALG00000008072		1285.6	2920.42	-1.1837	5.68e-06	0.00019409	CHRDL1	von Willebrand factor, type C
ENSGALG00000008078		1553.16	2910.45	-0.90604	0.00045891	0.0082088	FUT8	SH3 domain||Alpha-(1,6)-fucosyltransferase, eukaryotic type
ENSGALG00000008080		2.05414	46.3717	-4.4966	9.32e-11	8.58e-09	C1QTNF4	Tumour necrosis factor-like domain||Complement C1q protein
ENSGALG00000008104		115.897	56.0644	1.0477	0.0030056	0.036043	CCDC88A	Prefoldin||Hook-related protein family
ENSGALG00000008109		1340.01	3138.61	-1.2279	3.81e-06	0.00013802	CDHR3	Cadherin, N-terminal||Cadherin||Cadherin-like
ENSGALG00000008127		85.3961	180.133	-1.0768	0.00059734	0.010211	SPI1	Ets domain
ENSGALG00000008132		714.273	366.82	0.9614	0.00049886	0.0087765	PUS7	Pseudouridine synthase TruD, eukaryotic||Pseudouridine synthase, catalytic domain||Pseudouridine synthase, TruD, insertion domain||Pseudouridine synthase, TruD
ENSGALG00000008177		190.096	57.8632	1.716	0.00090697	0.014146	NOS1	FAD-binding, type 1||Nitric oxide synthase, N-terminal||Flavoprotein-like||Flavodoxin||Flavoprotein pyridine nucleotide cytochrome reductase||Riboflavin synthase-like beta-barrel||Flavodoxin/nitric oxide synthase||Nitric-oxide synthase, eukaryote||PDZ domain||Oxidoreductase FAD/NAD(P)-binding
ENSGALG00000008216		647.633	2349.56	-1.8591	4.89e-12	5.23e-10	ANXA4	Annexin||Annexin, type IV||Annexin, type VIII||Annexin repeat
ENSGALG00000008217		428.173	230.166	0.89552	0.0016227	0.022151	RNFT2	Zinc finger, RING-type||Zinc finger, C3HC4 RING-type
ENSGALG00000008262		262.618	705.159	-1.425	3.74e-07	1.72e-05	RASGRF1	IQ motif, EF-hand binding site||Ras guanine-nucleotide exchange factors catalytic domain||Ras-like guanine nucleotide exchange factor, N-terminal||Dbl homology (DH) domain||Pleckstrin homology domain||Ras guanine nucleotide exchange factor domain
ENSGALG00000008263		73.6385	201.19	-1.45	2.96e-05	0.00081949	FAR-1	Immunoglobulin-like domain||Immunoglobulin subtype||Immunoglobulin||Immunoglobulin V-set domain||Immunoglobulin subtype 2||Fibronectin type III||Immunoglobulin I-set
ENSGALG00000008273		16.6069	177.096	-3.4147	4.14e-19	1.17e-16	CALHM3	-
ENSGALG00000008290		171.944	1375.26	-2.9997	0.003519	0.040865	VSIG1	Alphaherpesvirus glycoprotein E||Immunoglobulin-like domain||Immunoglobulin subtype||Immunoglobulin||Immunoglobulin V-set, subgroup||Immunoglobulin I-set||Immunoglobulin subtype 2||Immunoglobulin V-set domain
ENSGALG00000008293		355.16	163.991	1.1149	0.0020994	0.027228	SH3PXD2A	Variant SH3 domain||SH3 domain
ENSGALG00000008298		128.654	568.883	-2.1446	1.9e-11	1.93e-09	P37NB	Cysteine-rich flanking region, C-terminal||Leucine-rich repeat, typical subtype||Leucine-rich repeat
ENSGALG00000008306		722.466	2200.99	-1.6072	0.00017912	0.003723	FGL2	Fibrinogen, alpha/beta/gamma chain, C-terminal globular domain
ENSGALG00000008308		148.481	376.783	-1.3435	0.0014988	0.020874	BHLHE40	Orange||Orange subgroup||Myc-type, basic helix-loop-helix (bHLH) domain
ENSGALG00000008309		340.064	688.287	-1.0172	0.00068329	0.011466	-//-
ENSGALG00000008313		390.57	203.093	0.94344	0.00094329	0.014599	NAPB	NSF attachment protein
ENSGALG00000008339		42.578	14.3232	1.5718	0.0019162	0.025383	GRM7	GPCR, family 3||Extracellular ligand-binding receptor||GPCR, family 3, metabotropic glutamate receptor 4||GPCR, family 3, nine cysteines domain||GPCR, family 3, C-terminal||GPCR, family 3, metabotropic glutamate receptor||Periplasmic binding protein-like I||GPCR, family 3, metabotropic glutamate receptor 7
ENSGALG00000008393		130.673	252.2	-0.9486	0.0014287	0.020116	CREB3L1	Transcription factor, Skn-1-like, DNA-binding domain||Basic-leucine zipper domain||cAMP response element binding (CREB) protein
ENSGALG00000008416		212.32	446.538	-1.0725	0.00016564	0.0034918	CFAP61	Acyl-CoA N-acyltransferase
ENSGALG00000008436		16081.2	6196.92	1.3757	0.00018025	0.0037426	CRY2	DNA photolyase, FAD-binding/Cryptochrome, C-terminal||DNA photolyase, N-terminal
ENSGALG00000008439		59.8098	2997.23	-5.6471	3.06e-17	6.53e-15	CD36	CD36 antigen||Adhesion molecule CD36
ENSGALG00000008447		5.74786	26.7608	-2.219	0.00036337	0.0067981	SH2D1A	SH2 domain
ENSGALG00000008475		640.898	1391.08	-1.118	2.32e-05	0.00066908	ARRDC1	Arrestin-like, N-terminal||Immunoglobulin E-set||Arrestin C-terminal-like domain||Vacuolar protein sorting protein 26 related
ENSGALG00000008518		121.887	231.86	-0.92771	0.0035642	0.041301	-	Glutamine synthetase, beta-Grasp||Glutamine synthetase, catalytic domain
ENSGALG00000008542		2945.2	6131.84	-1.058	0.00033779	0.0063866	ADD3	Class II aldolase/adducin N-terminal
ENSGALG00000008548		89.2585	289.41	-1.6971	1.08e-07	5.45e-06	MDH1B	Lactate/malate dehydrogenase, C-terminal||Lactate dehydrogenase/glycoside hydrolase, family 4, C-terminal
ENSGALG00000008570		7.55739	78.0375	-3.3682	2.25e-07	1.08e-05	MOV10L1	P-loop containing nucleoside triphosphate hydrolase||Nucleic acid-binding, OB-fold
ENSGALG00000008599		2.34262	46.3253	-4.3056	0.0040697	0.045541	-	Sulfotransferase
ENSGALG00000008656		15.5182	44.8137	-1.53	0.0014557	0.020391	ICOS	-
ENSGALG00000008660		12.2209	35.9845	-1.558	0.0023339	0.029573	CST7	Proteinase inhibitor I25, cystatin
ENSGALG00000008701		26.6277	310.082	-3.5416	1.51e-09	1.12e-07	XDH	Xanthine dehydrogenase, small subunit||Aldehyde oxidase/xanthine dehydrogenase||Aldehyde oxidase/xanthine dehydrogenase, molybdopterin binding||[2Fe-2S]-binding||CO dehydrogenase flavoprotein, C-terminal||Xanthine dehydrogenase, molybdopterin binding subunit||FAD-binding, type 2||Aldehyde oxidase/xanthine dehydrogenase, a/b hammerhead||2Fe-2S ferredoxin-type domain||Molybdopterin dehydrogenase, F…
ENSGALG00000008764		350.229	1131.17	-1.6914	0.0027521	0.033674	FAM171A1	Uncharacterised protein family FAM171
ENSGALG00000008774		2325.8	1123.15	1.0502	7.11e-05	0.001714	MEIS1	Homeobox KN domain||Homeodomain-like||Homeobox domain
ENSGALG00000008780		636.05	1213.55	-0.93202	0.0019664	0.02587	CTBS	Glycoside hydrolase, family 18, catalytic domain||Glycoside hydrolase superfamily||Chitinase II
ENSGALG00000008818		2214.29	5991.25	-1.436	4.27e-08	2.37e-06	IDH1	Isocitrate dehydrogenase NADP-dependent||Isopropylmalate dehydrogenase-like domain
ENSGALG00000008823		460.228	898.106	-0.96454	0.0002698	0.0052506	IQUB	IQ motif, EF-hand binding site
ENSGALG00000008844		606.414	1555.07	-1.3586	4.27e-07	1.94e-05	SLC31A1	Ctr copper transporter
ENSGALG00000008848		0.999408	466.372	-8.8662	5.48e-33	5.55e-30	SOX2	Transcription factor SOX||High mobility group box domain
ENSGALG00000008860		631.087	360.668	0.80717	0.0040834	0.045667	LONRF3	PUA-like domain||Zinc finger, C3HC4 RING-type||Zinc finger, RING-type||Peptidase S16, lon N-terminal||Tetratricopeptide repeat-containing domain||Tetratricopeptide repeat
ENSGALG00000008883		518.597	262.918	0.98	0.00043703	0.0078981	TCF7L2	High mobility group box domain||CTNNB1 binding, N-teminal
ENSGALG00000008888		24.0608	56.8381	-1.2402	0.0033133	0.039027	IL1RAPL2	Immunoglobulin subtype||Immunoglobulin-like domain||Immunoglobulin subtype 2||Immunoglobulin I-set||Toll/interleukin-1 receptor homology (TIR) domain
ENSGALG00000008898		0	13.8523	#NAME?	5.81e-06	0.00019772	GRIN1	Periplasmic binding protein-like I||Ionotropic glutamate receptor, L-glutamate and glycine-binding domain||Extracellular ligand-binding receptor||Ionotropic glutamate receptor||Ionotropic glutamate receptor, metazoa||Calmodulin-binding domain C0, NMDA receptor, NR1 subunit
ENSGALG00000008899		0.333136	74.2564	-7.8003	3.48e-22	1.52e-19	LRRC26	Leucine-rich repeat, typical subtype||Leucine-rich repeat||Cysteine-rich flanking region, C-terminal||Leucine-rich repeat-containing N-terminal
ENSGALG00000008900		50.7348	307.425	-2.5992	0.00029043	0.0056011	VTG1	Vitellinogen, beta-sheet shell||Vitellinogen, open beta-sheet||von Willebrand factor, type D domain||Lipid transport protein, N-terminal||Vitellinogen, superhelical||Lipid transport protein, beta-sheet shell
ENSGALG00000008905		139.317	27.7961	2.3254	7.59e-08	3.97e-06	HABP2	EGF-like calcium-binding domain||Peptidase S1A, chymotrypsin-type||Epidermal growth factor-like domain||Kringle-like fold||Peptidase S1||Trypsin-like cysteine/serine peptidase domain||Kringle
ENSGALG00000008914		69.153	25.6704	1.4297	0.00055386	0.009621	NRAP	Nebulin||Zinc finger, LIM-type||Nebulin repeat
ENSGALG00000008915		158.421	328.698	-1.053	0.00037416	0.006958	-	AIG1-type guanine nucleotide-binding (G) domain||P-loop containing nucleoside triphosphate hydrolase
ENSGALG00000008918		435.22	207.188	1.0708	0.00014845	0.0031852	LAMP5	Lysosome-associated membrane glycoprotein
ENSGALG00000008932		1381.7	2610.84	-0.91807	0.00045717	0.0081929	ENTPD8	Nucleoside phosphatase GDA1/CD39
ENSGALG00000008941		1.43785	16.5098	-3.5213	0.00013671	0.0029898	FEZF1	Zinc finger, C2H2||Zinc finger, C2H2-like
ENSGALG00000008961		55.9542	249.377	-2.156	2.78e-05	0.00077437	PTPRZ1	Alpha carbonic anhydrase||Protein-tyrosine phosphatase-like||Fibronectin type III||Protein-tyrosine/Dual specificity phosphatase||Protein-tyrosine phosphatase, receptor/non-receptor type||Protein-tyrosine phosphatase, catalytic
ENSGALG00000008971		25.8242	61.5044	-1.252	0.0018689	0.024876	TDRD1	Tudor domain||Zinc finger, MYND-type
ENSGALG00000008975		454.433	825.113	-0.86052	0.0043507	0.04785	FAM3C	-
ENSGALG00000008999		512.722	294.701	0.79893	0.003384	0.039692	AFAP1L2	Pleckstrin homology domain
ENSGALG00000009015		1110.48	2064.55	-0.89464	0.00061271	0.010427	PIGK	Peptidase C13, legumain
ENSGALG00000009033		524.405	1061.75	-1.0177	0.00020893	0.0042419	FAM183A	-
ENSGALG00000009041		5.6461	131.772	-4.5446	5.73e-23	2.76e-20	-	Ankyrin repeat||Ankyrin repeat-containing domain
ENSGALG00000009042		62.7404	144.203	-1.2006	0.00030164	0.0057826	ISM1	Thrombospondin, type 1 repeat||AMOP
ENSGALG00000009052		7481.8	12722.5	-0.76593	0.0022586	0.02875	LBH	Limb-bud-and-heart
ENSGALG00000009095		93.6356	45.2631	1.0487	0.0035774	0.041378	LHCGR	Lutropin-choriogonadotropic hormone receptor||G protein-coupled receptor, rhodopsin-like||Thyrotropin receptor||Glycoprotein hormone receptor family||GPCR, rhodopsin-like, 7TM
ENSGALG00000009114		46.7197	134.097	-1.5212	1.32e-05	0.00040773	DGAT2	Diacylglycerol acyltransferase
ENSGALG00000009163		2293.21	4848.73	-1.0802	0.00020096	0.0040974	S100A11	EF-hand domain||S100/CaBP-9k-type, calcium binding, subdomain
ENSGALG00000009173		9.29694	59.8023	-2.6854	2.09e-06	8.06e-05	GFRA1	Glial cell line-derived neurotrophic factor receptor, alpha 1||GDNF/GAS1||Glial cell line-derived neurotrophic factor receptor, alpha 1/2||Glial cell line-derived neurotrophic factor receptor
ENSGALG00000009205		160.152	305.791	-0.9331	0.001392	0.019744	-	Ankyrin repeat-containing domain||Fibronectin type III
ENSGALG00000009224		373.431	687.82	-0.88119	0.0013894	0.019744	-	Tetratricopeptide TPR2||Tetratricopeptide repeat-containing domain||Tetratricopeptide repeat
ENSGALG00000009266		5.36118	35.1557	-2.7131	4.93e-05	0.0012663	FGA	Fibrinogen alpha C domain||Fibrinogen, alpha/beta/gamma chain, coiled coil domain||Fibrinogen, alpha/beta/gamma chain, C-terminal globular domain
ENSGALG00000009268		15.9146	62.3489	-1.97	7.68e-06	0.00025234	FGG	Fibrinogen, alpha/beta/gamma chain, coiled coil domain||Fibrinogen, alpha/beta/gamma chain, C-terminal globular domain
ENSGALG00000009274		286.21	139.129	1.0407	0.00034088	0.0064343	HOXD12	Homeodomain, metazoa||Homeobox domain||Homeodomain-like
ENSGALG00000009291		305.965	718.291	-1.2312	6.83e-06	0.00022849	EPHX1	Epoxide hydrolase-like||Epoxide hydrolase||Epoxide hydrolase, N-terminal||Alpha/Beta hydrolase fold||Alpha/beta hydrolase fold-1
ENSGALG00000009298		1661.81	613.061	1.4387	7.96e-08	4.13e-06	TNIK	Citron-like||Serine/threonine/dual specificity protein kinase, catalytic domain||Tyrosine-protein kinase, catalytic domain||Serine-threonine/tyrosine-protein kinase catalytic domain||Protein kinase-like domain||Protein kinase domain
ENSGALG00000009321		169.725	301.067	-0.82688	0.0043745	0.04803	WIPF1	WH2 domain
ENSGALG00000009324		5738.43	2450.78	1.2274	2.26e-06	8.64e-05	CFTR	P-loop containing nucleoside triphosphate hydrolase||ABC transporter type 1, transmembrane domain||AAA+ ATPase domain||Cystic fibrosis transmembrane conductance regulator||ABC transporter-like
ENSGALG00000009330		733.81	1331.82	-0.85992	0.00099414	0.015186	DEGS1	Sphingolipid delta4-desaturase, N-terminal||Sphingolipid delta4-desaturase||Fatty acid desaturase, type 1
ENSGALG00000009354		873.642	510.165	0.77608	0.0042117	0.046695	GUCY1A3	Heme-NO binding||Haem NO binding associated||Nucleotide cyclase||Adenylyl cyclase class-3/4/guanylyl cyclase||NO signalling/Golgi transport ligand-binding domain
ENSGALG00000009360		212.883	393.218	-0.88527	0.0016696	0.022599	CAPN2	EF-hand domain||Peptidase C2, calpain, catalytic domain||Peptidase C2, calpain, large subunit, domain III||Peptidase C2, calpain family||Peptidase C2, calpain, domain III
ENSGALG00000009382		148.8	2301.89	-3.9514	2.64e-31	2.42e-28	CAPN8	Peptidase C2, calpain, catalytic domain||Peptidase C2, calpain family
ENSGALG00000009388		205.857	553.709	-1.4275	4.07e-07	1.87e-05	SUSD4	Sushi/SCR/CCP domain
ENSGALG00000009437		5929.91	2947.22	1.0087	9.86e-05	0.0022641	MECOM	SET domain||Zinc finger, C2H2||Zinc finger, BED-type||Zinc finger, C2H2-like
ENSGALG00000009468		17.9816	48.7524	-1.439	0.001887	0.025044	-//-
ENSGALG00000009482		116.628	28.1416	2.0511	0.00054285	0.0094639	HEPACAM2	Immunoglobulin subtype||Immunoglobulin-like domain||Immunoglobulin I-set||Immunoglobulin subtype 2||Immunoglobulin V-set domain||Immunoglobulin
ENSGALG00000009498		0.334914	22.8875	-6.0946	1.86e-06	7.27e-05	NPY1R	Neuropeptide Y receptor family||7TM GPCR, olfactory receptor/chemoreceptor Srsx||Neuropeptide Y6 receptor||G protein-coupled receptor, rhodopsin-like||GPCR, rhodopsin-like, 7TM||Neuropeptide Y1 receptor
ENSGALG00000009499		2.77395	46.7314	-4.0744	8.23e-11	7.76e-09	NPY5R	GPCR, rhodopsin-like, 7TM||Neuropeptide Y5 receptor||G protein-coupled receptor, rhodopsin-like||Neuropeptide Y receptor family||7TM GPCR, olfactory receptor/chemoreceptor Srsx
ENSGALG00000009538		148.004	269.485	-0.86456	0.0033426	0.039324	-	Glucose/ribitol dehydrogenase||Short-chain dehydrogenase/reductase SDR||NAD-dependent epimerase/dehydratase, N-terminal domain||Polyketide synthase, ketoreductase domain
ENSGALG00000009545		3179.09	1515.62	1.0687	4.12e-05	0.001091	SLC25A12	Mitochondrial carrier protein||EF-hand domain||Mitochondrial substrate/solute carrier||Mitochondrial carrier domain
ENSGALG00000009553		391.527	205.507	0.92993	0.00080001	0.012939	SMC4	P-loop containing nucleoside triphosphate hydrolase||RecF/RecN/SMC, N-terminal||Prefoldin||SMCs flexible hinge
ENSGALG00000009560		1459.67	3656.24	-1.3247	2.95e-07	1.39e-05	MSMO1	Fatty acid hydroxylase
ENSGALG00000009567		421.357	216.665	0.95957	0.00065978	0.0111	TLL1	EGF-like calcium-binding domain||Epidermal growth factor-like domain||Bone morphogenetic protein 1/tolloid-like protein||Peptidase M12A, astacin||CUB domain||Peptidase, metallopeptidase
ENSGALG00000009573		0.333136	296.621	-9.7983	9.61e-54	2.64e-50	ANXA10	Annexin repeat||Annexin, type X||Annexin, type III||Annexin
ENSGALG00000009596		8.19223	422.013	-5.6869	1.15e-25	6.73e-23	TMEM117	-
ENSGALG00000009639		1376.41	226.592	2.6027	0.0029612	0.035644	-	DEAD/DEAH box helicase domain||Helicase, C-terminal||Helicase superfamily 1/2, ATP-binding domain||P-loop containing nucleoside triphosphate hydrolase
ENSGALG00000009682		23.091	113.155	-2.2929	1.61e-05	0.00048947	VEPH1	Armadillo-type fold
ENSGALG00000009689		398.354	225.397	0.82158	0.0024448	0.030756	PON2	SMP-30/Gluconolactonase/LRE-like region||Arylesterase||Paraoxonase2
ENSGALG00000009693		11.8121	33.2042	-1.4911	0.0046066	0.049923	CPXM2	Carboxypeptidase-like, regulatory domain||Coagulation factor 5/8 C-terminal type domain||Galactose-binding domain-like||Peptidase M14, carboxypeptidase A
ENSGALG00000009699		2246.82	1324.02	0.76297	0.0036428	0.041984	CCNL1	Cyclin, C-terminal domain||Cyclin L||Cyclin-like||Cyclin, N-terminal
ENSGALG00000009700		317.211	147.491	1.1048	0.00016445	0.0034705	PDK4	Histidine kinase-like ATPase, C-terminal domain||Branched-chain alpha-ketoacid dehydrogenase kinase/Pyruvate dehydrogenase kinase, N-terminal||Signal transduction histidine kinase, core
ENSGALG00000009719		11.094	41.6245	-1.9077	0.00019072	0.0039261	PCDH10	Cadherin, N-terminal||Cadherin||Cadherin-like
ENSGALG00000009739		72.3748	519.187	-2.8427	2.05e-20	7.45e-18	AMIGO2	Immunoglobulin subtype 2||Immunoglobulin V-set domain||Leucine-rich repeat||Leucine-rich repeat, typical subtype||Immunoglobulin subtype||Cysteine-rich flanking region, C-terminal||Immunoglobulin-like domain
ENSGALG00000009758		141	289.609	-1.0384	0.0012881	0.018613	SLC7A11	Amino acid/polyamine transporter I||Amino acid permease/ SLC12A domain||L-type amino acid transporter
ENSGALG00000009801		263.966	500.597	-0.9233	0.00095353	0.014741	C5H15ORF41	-
ENSGALG00000009830		1369.93	763.8	0.84284	0.0016664	0.022571	MGAT4D	Glycosyl transferase family 54
ENSGALG00000009835		1230.96	2085.3	-0.76047	0.0031901	0.037924	XPOT	Exportin-1/Importin-beta-like||Importin-beta, N-terminal domain||Armadillo-type fold
ENSGALG00000009840		1234.41	2475.52	-1.0039	0.00010941	0.0024716	TBK1	Serine/threonine/dual specificity protein kinase, catalytic domain||Serine-threonine/tyrosine-protein kinase catalytic domain||Tyrosine-protein kinase, catalytic domain||Protein kinase-like domain||Protein kinase domain
ENSGALG00000009864		138.302	280.868	-1.0221	0.00049593	0.0087409	TRAF-5	TNF receptor-associated factor TRAF||Zinc finger, RING-type||MATH||Zinc finger, C3HC4 RING-type||TRAF-like||Zinc finger, TRAF-type
ENSGALG00000009870		457.037	256.816	0.83157	0.0027123	0.033335	IL15	Interleukin-15||Interleukin-15, avian||Interleukin-15/Interleukin-21 family
ENSGALG00000009879		1067.37	1798.92	-0.75307	0.0040071	0.045103	-	Bax inhibitor 1-related
ENSGALG00000009919		197.141	81.2584	1.2786	0.00017844	0.0037128	KCNG3	Two pore domain potassium channel domain||Potassium channel tetramerisation-type BTB domain||BTB/POZ-like||Potassium channel, voltage dependent, Kv6||Potassium channel, voltage dependent, Kv9||Ion transport domain||Potassium channel, voltage dependent, Kv3||BTB/POZ fold||Potassium channel, voltage dependent, Kv||Potassium channel
ENSGALG00000009920		721.185	2368.61	-1.7156	0.00016849	0.0035404	Protein	LCCL domain||von Willebrand factor, type A
ENSGALG00000009935		93.8184	211.496	-1.1727	0.00016776	0.0035288	-	Potassium channel, inwardly rectifying, Kir3.1||Immunoglobulin E-set||Potassium channel, inwardly rectifying, Kir
ENSGALG00000009945		86.27	193.059	-1.1621	0.00030738	0.005875	CPM	Carboxypeptidase-like, regulatory domain||Succinylglutamate desuccinylase/aspartoacylase||Peptidase M14, carboxypeptidase A
ENSGALG00000009948		67.2154	16.1242	2.0596	1.94e-06	7.54e-05	HHIP	Soluble quinoprotein glucose/sorbosone dehydrogenase||Epidermal growth factor-like domain
ENSGALG00000010032		37.6188	117.631	-1.6447	5e-06	0.00017361	PLB1	Lipase, GDSL||SGNH hydrolase-type esterase domain
ENSGALG00000010044		24.5789	63.0268	-1.3585	0.0012568	0.018215	KCNMB4	Potassium channel, calcium-activated, BK, beta subunit
ENSGALG00000010057		98.3076	299.587	-1.6076	7.31e-05	0.0017546	KIF6	P-loop containing nucleoside triphosphate hydrolase||Kinesin motor domain
ENSGALG00000010117		38.0337	84.9369	-1.1591	0.0016533	0.022505	SLC25A21	Mitochondrial substrate/solute carrier||Mitochondrial carrier protein||Mitochondrial carrier domain
ENSGALG00000010152		209.6	557.936	-1.4125	1.06e-06	4.47e-05	TSPAN8	Tetraspanin, EC2 domain||Tetraspanin/Peripherin||Tetraspanin
ENSGALG00000010174		172.23	374.474	-1.1205	0.00012311	0.0027267	SLC35B2	EamA domain||UAA transporter
ENSGALG00000010180		28.0894	110.141	-1.9713	0.00039646	0.0073231	GLIS3	Zinc finger, C2H2-like||Zinc finger, C2H2
ENSGALG00000010187		233.605	563.437	-1.2702	1.57e-05	0.00047865	SLC1A1	Sodium:dicarboxylate symporter
ENSGALG00000010198		0.999408	12.2443	-3.6149	0.0011357	0.016789	TPH2	Tyrosine 3-monooxygenase-like||ACT domain||Aromatic amino acid hydroxylase, C-terminal||Tryptophan 5-monooxygenase
ENSGALG00000010223		1.38431	31.4802	-4.5072	6.91e-09	4.59e-07	GLIPR1	Ves allergen||CAP domain||Cysteine-rich secretory protein, allergen V5/Tpx-1-related
ENSGALG00000010224		3378.47	14507.6	-2.1024	4.95e-15	8.22e-13	GLIPR1L	Ves allergen||CAP domain||Cysteine-rich secretory protein, allergen V5/Tpx-1-related
ENSGALG00000010252		999.255	499.361	1.0008	0.00026366	0.0051571	KRT80	Keratin, type II||Keratin, type I||Intermediate filament protein
ENSGALG00000010280		63.1394	27.3652	1.2062	0.0023238	0.029502	-//-
ENSGALG00000010290		188.532	98.453	0.9373	0.002494	0.03119	VEGFA	Vascular endothelial growth factor, heparin-binding domain||PDGF/VEGF domain||Cystine-knot cytokine
ENSGALG00000010293		44.6221	160.064	-1.8428	7.64e-08	3.98e-06	Rd	Folate receptor-like
ENSGALG00000010294		274.21	476.076	-0.79591	0.0039884	0.04493	RPS6KL1	Protein kinase domain||Protein kinase-like domain||Serine-threonine/tyrosine-protein kinase catalytic domain||MIT||Serine/threonine/dual specificity protein kinase, catalytic domain
ENSGALG00000010312		377.55	209.148	0.85215	0.0033448	0.039326	PLCH1	C2 domain||Phosphoinositide phospholipase C family||PLC-like phosphodiesterase, TIM beta/alpha-barrel domain||Phospholipase C, phosphatidylinositol-specific, Y domain||Phospholipase C, phosphatidylinositol-specific , X domain||Phospholipase C, phosphoinositol-specific, EF-hand-like||EF-hand domain||Pleckstrin homology domain
ENSGALG00000010379		5.31119	23.1713	-2.1252	0.0012101	0.017655	SNCA	Alpha-synuclein||Gamma-synuclein||Synuclein
ENSGALG00000010448		1095.13	2415.73	-1.1414	0.00030535	0.005842	LTBP1	TB domain||Epidermal growth factor-like domain||EGF-like calcium-binding domain
ENSGALG00000010457		36.7454	116.161	-1.6605	6.23e-06	0.0002105	SAMD15	-
ENSGALG00000010458		56.8023	24.3701	1.2208	0.0037299	0.042783	NOXRED1	Pyrroline-5-carboxylate reductase, catalytic, N-terminal
ENSGALG00000010470		1743.3	448.046	1.9601	2.24e-13	2.86e-11	TCERG1L	FF domain||WW domain
ENSGALG00000010473		5.10946	367.147	-6.167	8.7e-28	6.7e-25	PDZK1IP1	-
ENSGALG00000010507		471.784	253.367	0.8969	0.0008866	0.013896	FCRL2	Immunoglobulin||Immunoglobulin subtype 2||Immunoglobulin-like domain||Immunoglobulin subtype
ENSGALG00000010566		4779.5	2122.19	1.1713	0.00022674	0.0045412	NPNT	Epidermal growth factor-like domain||EGF-like calcium-binding domain||Concanavalin A-like lectin/glucanase domain||MAM domain
ENSGALG00000010595		5.54613	22.965	-2.0499	0.0018013	0.024093	GPR65	Platelet-activating factor receptor||GPCR, rhodopsin-like, 7TM||G protein-coupled receptor, rhodopsin-like||Psychosine receptor
ENSGALG00000010617		23.9304	73.4686	-1.6183	7.98e-05	0.0018881	QPCT	Peptidase M28
ENSGALG00000010641		2019.7	5653.76	-1.4851	1.5e-08	9.13e-07	SCCPDH	Saccharopine dehydrogenase / Homospermidine synthase
ENSGALG00000010683		5.3444	25.9657	-2.2805	0.0014802	0.02069	S1PR3	Cannabinoid receptor family||7TM GPCR, olfactory receptor/chemoreceptor Srsx||EDG-3 sphingosine 1-phosphate receptor||EDG-1 sphingosine 1-phosphate receptor||G protein-coupled receptor, rhodopsin-like||Sphingosine 1-phosphate receptor||GPCR, rhodopsin-like, 7TM
ENSGALG00000010692		25.9924	63.9855	-1.2997	0.0015569	0.021495	LRP8	LDLR class B repeat||Epidermal growth factor-like domain||EGF-like calcium-binding domain||Insulin-like growth factor binding protein, N-terminal||Low-density lipoprotein (LDL) receptor class A repeat
ENSGALG00000010702		1177.85	2204.24	-0.90413	0.0005012	0.0088097	ADSS	Adenylosuccinate synthetase||P-loop containing nucleoside triphosphate hydrolase
ENSGALG00000010732		2.10768	16.832	-2.9975	0.000489	0.0086427	GALNTL6	Nucleotide-diphospho-sugar transferases||Glycosyltransferase 2-like||Ricin B lectin domain
ENSGALG00000010752		424.132	109.593	1.9524	2.21e-11	2.22e-09	CDCP2	CUB domain||Zona pellucida domain
ENSGALG00000010773		2.67042	15.5936	-2.5458	0.0027621	0.033754	GREM2	Glycoprotein hormone subunit beta, cystine knot||DAN||Cystine knot, C-terminal
ENSGALG00000010778		11.8692	127.572	-3.426	7.54e-07	3.24e-05	CHRM3	7TM GPCR, olfactory receptor/chemoreceptor Srsx||7TM GPCR, serpentine receptor class x (Srx)||Muscarinic acetylcholine receptor M3||G protein-coupled receptor, rhodopsin-like||GPCR, rhodopsin-like, 7TM||Muscarinic acetylcholine receptor family
ENSGALG00000010780		45.1751	512.234	-3.5032	4.33e-20	1.49e-17	ER81	Ets domain||PEA3-type ETS-domain transcription factor, N-terminal
ENSGALG00000010786		7.08218	123.573	-4.125	3.53e-20	1.24e-17	DGKB	Protein kinase C-like, phorbol ester/diacylglycerol-binding domain||Diacylglycerol kinase, accessory domain||EF-hand domain||SPARC/Testican, calcium-binding domain||Diacylglycerol kinase, catalytic domain
ENSGALG00000010797		450.816	1304.27	-1.5326	2.09e-08	1.25e-06	SOSTDC1	Cystine knot, C-terminal||Glycoprotein hormone subunit beta, cystine knot||DAN||Cystine-knot cytokine||Sclerostin/Sclerostin domain-containing protein 1
ENSGALG00000010798		917.846	1939.53	-1.0794	3.09e-05	0.00084804	DHCR24	FAD-binding, type 2||FAD linked oxidase, N-terminal
ENSGALG00000010812		564.157	175.388	1.6855	4.86e-09	3.32e-07	RYR2	Ryanodine receptor Ryr||EF-hand domain||B30.2/SPRY domain||RIH (RyR and IP3R Homology) domain||RyR/IP3R Homology associated domain||Ryanodine Receptor TM 4-6||Concanavalin A-like lectin/glucanase domain||Ion transport domain||SPRY domain
ENSGALG00000010825		4317.54	7618.6	-0.81932	0.0013458	0.019301	AGR2	Thioredoxin-like fold
ENSGALG00000010841		1682.64	589.494	1.5132	1.31e-08	8.18e-07	C1orf168	SH3 domain
ENSGALG00000010847		581.609	145.473	1.9993	2.09e-12	2.32e-10	VEGFC	CXCXC repeat||Cystine-knot cytokine||PDGF/VEGF domain
ENSGALG00000010864		407.638	37.9308	3.4258	7.3e-21	2.75e-18	EREG	Epidermal growth factor-like domain
ENSGALG00000010874		11118.1	2470.18	2.1702	0.00072747	0.012019	UNC79	Armadillo-type fold
ENSGALG00000010881		181.463	77.3109	1.2309	0.00015365	0.0032714	ASB2	Ankyrin repeat||SOCS protein, C-terminal||Ankyrin repeat-containing domain
ENSGALG00000010906		40.2738	5.97878	2.7519	5.26e-05	0.0013415	-	Dynein heavy chain domain
ENSGALG00000010926		985.646	3084.54	-1.6459	7.26e-10	5.68e-08	SPP1	Osteopontin
ENSGALG00000010930		170.121	330.841	-0.95957	0.00091817	0.014275	STK39	Protein kinase domain||Protein kinase-like domain||Serine-threonine/tyrosine-protein kinase catalytic domain||Tyrosine-protein kinase, catalytic domain||Serine/threonine-protein kinase OSR1/WNK, CCT domain||Serine/threonine/dual specificity protein kinase, catalytic domain
ENSGALG00000010963		290.678	132.929	1.1288	0.00023405	0.0046682	-	Short-chain dehydrogenase/reductase SDR||Polyketide synthase, ketoreductase domain||Glucose/ribitol dehydrogenase
ENSGALG00000010971		544.932	277.413	0.97404	0.00042277	0.0077348	CSRNP3	Cysteine/serine-rich nuclear protein family
ENSGALG00000010977		21.159	208.061	-3.2977	1.37e-19	4.24e-17	FAM221A	-
ENSGALG00000010983		998.862	2541.14	-1.3471	5.31e-07	2.38e-05	NPY	Pancreatic hormone-like
ENSGALG00000011002		414.752	736.078	-0.82761	0.0022349	0.028601	LRRIQ1	P-loop containing nucleoside triphosphate hydrolase||IQ motif, EF-hand binding site
ENSGALG00000011003		2447.33	673.63	1.8612	1.62e-12	1.85e-10	SLC35F3	Solute carrier family 35 member SLC35F1/F2/F6||Triose-phosphate transporter domain||EamA domain
ENSGALG00000011040		37.7948	9.50005	1.9922	0.00014275	0.0030941	SCN3A	Polycystin cation channel, PKD1/PKD2||Sodium ion transport-associated||Voltage gated sodium channel, alpha subunit||IQ motif, EF-hand binding site||Ion transport domain||Polycystic kidney disease type 2 protein||Domain of unknown function DUF3451
ENSGALG00000011093		651.817	1403.04	-1.106	0.0001018	0.0023188	AK7	P-loop containing nucleoside triphosphate hydrolase||ATPase, AAA-type, core||Dpy-30 motif
ENSGALG00000011094		1326.49	371.564	1.8359	0.0032068	0.038076	PDE4B	HD/PDEase domain||3'5'-cyclic nucleotide phosphodiesterase||3'5'-cyclic nucleotide phosphodiesterase, catalytic domain
ENSGALG00000011115		84.1907	328.31	-1.9633	6.57e-09	4.39e-07	WDR78	WD40-repeat-containing domain||WD40 repeat
ENSGALG00000011124		747.1	439.334	0.76598	0.003854	0.043736	ARHGAP24	Rho GTPase activation protein||Pleckstrin homology domain||Rho GTPase-activating protein domain
ENSGALG00000011190		233.391	688.455	-1.5606	2.15e-08	1.28e-06	-	Uncharacterised protein family Cys-rich
ENSGALG00000011207		553.49	2439.33	-2.1399	1.69e-15	3.02e-13	MKP3	Dual specificity phosphatase, catalytic domain||Rhodanese-like domain||Protein-tyrosine phosphatase-like||Protein-tyrosine/Dual specificity phosphatase||Mitogen-activated protein (MAP) kinase phosphatase||Dual specificity phosphatase, subgroup, catalytic domain
ENSGALG00000011212		12.3023	87.6243	-2.8324	9.86e-09	6.33e-07	IL23R	Fibronectin type III
ENSGALG00000011213		29.6283	98.1886	-1.7286	0.00036344	0.0067981	DEGS2	Sphingolipid delta4-desaturase, N-terminal||Sphingolipid delta4-desaturase||Fatty acid desaturase, type 1
ENSGALG00000011233		40.8019	134.753	-1.7236	1.2e-06	4.95e-05	-	Connexin||Gap junction protein, cysteine-rich domain||Connexin, N-terminal
ENSGALG00000011238		10175.6	3948.79	1.3656	1.12e-07	5.62e-06	WLS	-
ENSGALG00000011258		800.6	1452.41	-0.85929	0.0033271	0.039167	ATP2B1	P-type ATPase, cytoplasmic domain N||P-type ATPase||Plasma membrane calcium transporting P-type ATPase, C-terminal||Cation-transporting P-type ATPase, C-terminal||Cation-transporting P-type ATPase, N-terminal||P-type ATPase, subfamily IIB||HAD-like domain||P-type ATPase, A domain
ENSGALG00000011270		12.9536	90.7907	-2.8092	6.73e-06	0.00022576	KERA	Leucine-rich repeat, typical subtype||Leucine-rich repeat||Leucine-rich repeat-containing N-terminal
ENSGALG00000011271		1005.92	2182.99	-1.1178	2.26e-05	0.00065483	LUM	Leucine-rich repeat, typical subtype||Leucine-rich repeat||Leucine-rich repeat-containing N-terminal
ENSGALG00000011277		6.12309	80.7047	-3.7203	2.98e-05	0.00082401	PLEKHG7	Pleckstrin homology domain||Dbl homology (DH) domain
ENSGALG00000011345		377.853	1059.35	-1.4873	0.0001231	0.0027267	-	T-complex protein 10, C-terminal domain
ENSGALG00000011347		156.293	84.8279	0.88164	0.0045388	0.049355	IHH	Hedgehog protein||Hedgehog signalling/DD-peptidase zinc-binding domain||Hedgehog protein, Hint domain||Hedgehog/Intein (Hint) domain||Hint domain C-terminal||Hedgehog, N-terminal signalling domain||Hint domain N-terminal
ENSGALG00000011376		1195.66	134.536	3.1517	0.0023959	0.030238	ANKRD9	Ankyrin repeat||Ankyrin repeat-containing domain
ENSGALG00000011419		16.9472	45.6363	-1.4291	0.001949	0.025711	DUSP4	Atypical dual specificity phosphatase||Dual specificity phosphatase, catalytic domain||Protein-tyrosine phosphatase, receptor/non-receptor type||Protein-tyrosine phosphatase, catalytic||Dual specificity phosphatase, subgroup, catalytic domain||Mitogen-activated protein (MAP) kinase phosphatase||Protein-tyrosine phosphatase-like||Protein-tyrosine/Dual specificity phosphatase
ENSGALG00000011481		845.221	1444.69	-0.77336	0.0025608	0.031826	GPD1L	Glycerol-3-phosphate dehydrogenase, NAD-dependent, N-terminal||Glycerol-3-phosphate dehydrogenase, NAD-dependent, eukaryotic||Glycerol-3-phosphate dehydrogenase, NAD-dependent, C-terminal||6-phosphogluconate dehydrogenase, C-terminal-like||Glycerol-3-phosphate dehydrogenase, NAD-dependent
ENSGALG00000011487		671.722	2223.7	-1.727	5.94e-05	0.0014903	SHROOM3	Apx/Shrm Domain 2||Apx/Shrm Domain 1||PDZ domain
ENSGALG00000011488		167.421	349.935	-1.0636	0.00023347	0.0046614	CMTM7	Marvel domain
ENSGALG00000011489		193.941	77.5562	1.3223	3.28e-05	0.00089379	T	p53-like transcription factor, DNA-binding||Transcription factor, Brachyury||Transcription factor, T-box
ENSGALG00000011535		333.938	167.181	0.99817	0.00070183	0.011675	NOD1	Leucine-rich repeat, ribonuclease inhibitor subtype||CARD domain||Death-like domain||NACHT nucleoside triphosphatase||P-loop containing nucleoside triphosphate hydrolase
ENSGALG00000011544		283.446	106.53	1.4118	2.33e-06	8.86e-05	BCL2L14	Bcl2-like
ENSGALG00000011551		2082.92	22134.4	-3.4096	4.75e-22	2.03e-19	IGJ	-
ENSGALG00000011571		22.4248	74.6528	-1.7351	8.65e-05	0.0020205	AGPAT4	Phospholipid/glycerol acyltransferase
ENSGALG00000011581		100.025	571.982	-2.5156	8.78e-05	0.0020484	KIF26A	Kinesin motor domain||P-loop containing nucleoside triphosphate hydrolase
ENSGALG00000011613		97.1286	47.4937	1.0322	0.0041657	0.046212	CPNE4	Copine||C2 domain||von Willebrand factor, type A
ENSGALG00000011635		1435.31	552.858	1.3764	1.69e-07	8.36e-06	TFCP2L1	Sterile alpha motif/pointed domain||CP2 transcription factor
ENSGALG00000011681		272.667	132.682	1.0392	0.0014283	0.020116	DEPDC7	DEP domain
ENSGALG00000011706		113.607	213.425	-0.90968	0.0032049	0.038076	ACKR4	G protein-coupled receptor, rhodopsin-like||GPCR, rhodopsin-like, 7TM||CC chemokine receptor like 1||7TM GPCR, olfactory receptor/chemoreceptor Srsx||Angiotensin II receptor family||Chemokine receptor family
ENSGALG00000011732		29.1432	80.7496	-1.4703	0.00012302	0.0027267	CCR5	Chemokine receptor family||Angiotensin II receptor family||CXC chemokine receptor 4||CC chemokine receptor 5||7TM GPCR, olfactory receptor/chemoreceptor Srsx||CC chemokine receptor 1||GPCR, rhodopsin-like, 7TM||G protein-coupled receptor, rhodopsin-like
ENSGALG00000011733		6.02745	28.5508	-2.2439	0.004423	0.048396	CCR2	CC chemokine receptor 2||CXC chemokine receptor 4||Angiotensin II receptor family||Chemokine receptor family||G protein-coupled receptor, rhodopsin-like||GPCR, rhodopsin-like, 7TM||CC chemokine receptor 1||7TM GPCR, olfactory receptor/chemoreceptor Srsx
ENSGALG00000011806		531.098	243.596	1.1245	5.16e-05	0.0013202	MUC13	SEA domain
ENSGALG00000011826		101.453	357.15	-1.8157	1.63e-09	1.19e-07	PLBD1	Phospholipase B-like
ENSGALG00000011854		460.32	264.539	0.79916	0.0041324	0.046028	UBN2	-
ENSGALG00000011861		27.6506	95.1182	-1.7824	0.0025354	0.031605	SYT16	C2 domain
ENSGALG00000011885		2045.23	6700.33	-1.712	1.22e-10	1.1e-08	ANXA5	Annexin||Annexin, type IV||Annexin repeat||Annexin, type V
ENSGALG00000011887		315.968	628.423	-0.99196	0.0046139	0.049974	ZDHHC3	Zinc finger, DHHC-type, palmitoyltransferase
ENSGALG00000011888		30.8116	105.975	-1.7822	2.09e-06	8.06e-05	TGM4	Transglutaminase-like||Immunoglobulin E-set||Transglutaminase, C-terminal||Transglutaminase, N-terminal
ENSGALG00000011893		1334.04	728.625	0.87255	0.00087165	0.013751	SLC38A6	Amino acid transporter, transmembrane
ENSGALG00000011911		109.508	222.731	-1.0243	0.00090008	0.014073	-//-
ENSGALG00000011916		1647.16	2863.14	-0.79762	0.0017641	0.023645	SREBF2	Myc-type, basic helix-loop-helix (bHLH) domain
ENSGALG00000011930		500.713	1203.26	-1.2649	0.00056656	0.0097956	-	Alpha-macroglobulin, receptor-binding||Alpha-2-macroglobulin, N-terminal||Alpha-2-macroglobulin||Alpha-macroglobulin complement component||Alpha-2-macroglobulin, thiol-ester bond-forming||Glycoside hydrolase superfamily||Terpenoid cyclases/protein prenyltransferase alpha-alpha toroid||Alpha-2-macroglobulin, N-terminal 2
ENSGALG00000011955		19.2477	67.8721	-1.8181	1.63e-05	0.00049235	CX3CR1	Chemokine receptor family||CX3C chemokine receptor 1||7TM GPCR, olfactory receptor/chemoreceptor Srsx||CXC chemokine receptor 4||GPCR, rhodopsin-like, 7TM||G protein-coupled receptor, rhodopsin-like||Duffy antigen/chemokine receptor
ENSGALG00000011961		283.321	151.516	0.90297	0.0023275	0.029511	TNIP3	-
ENSGALG00000012036		405.42	961.908	-1.2465	7.07e-05	0.0017063	CAMK2D	Serine/threonine/dual specificity protein kinase, catalytic domain||Calcium/calmodulin-dependent protein kinase II, association-domain||Protein kinase domain||Protein kinase-like domain||Tyrosine-protein kinase, catalytic domain||Serine-threonine/tyrosine-protein kinase catalytic domain
ENSGALG00000012056		42.1587	101.05	-1.2612	0.00036282	0.0067981	GRAP2	Variant SH3 domain||SH3 domain||SH2 domain
ENSGALG00000012089		11.1369	85.506	-2.9407	9.61e-09	6.21e-07	C14orf37	-
ENSGALG00000012102		858.336	1622.99	-0.91904	0.00072589	0.012003	-	Type-2 ice-structuring protein||C-type lectin||C-type lectin fold
ENSGALG00000012106		81.2476	154.278	-0.92514	0.0041459	0.046098	SCTR	GPCR, family 2, vasoactive intestinal peptide receptor 1||GPCR, family 2, secretin receptor||GPCR, family 2-like||GPCR, family 2, secretin-like||GPCR, family 2, extracellular hormone receptor domain
ENSGALG00000012119		54.3522	148.321	-1.4483	2.16e-05	0.00062946	MARCO	SRCR-like domain||Collagen triple helix repeat||SRCR domain
ENSGALG00000012129		510.24	902.869	-0.82334	0.0019755	0.025954	CCDC93	Protein of unknown function DUF2037
ENSGALG00000012154		4922.28	2647.37	0.89477	0.00048046	0.0085151	FBXO34	F-box domain
ENSGALG00000012160		7.50029	27.5276	-1.8759	0.0019519	0.025732	KIF18A	P-loop containing nucleoside triphosphate hydrolase||Kinesin motor domain
ENSGALG00000012216		36.3963	8.6558	2.0721	0.00010055	0.0022984	BMPR1B	TGF-beta receptor/activin receptor, type I/II||Serine/threonine/dual specificity protein kinase, catalytic domain||Serine-threonine/tyrosine-protein kinase catalytic domain||Tyrosine-protein kinase, catalytic domain||Protein kinase-like domain||Protein kinase domain||TGF beta receptor, GS motif
ENSGALG00000012219		14.1529	58.4846	-2.047	7.86e-06	0.00025708	UNC5C	Death domain||Immunoglobulin-like domain||Immunoglobulin subtype||Thrombospondin, type 1 repeat||Death-like domain||Immunoglobulin I-set||Immunoglobulin subtype 2||ZU5 domain
ENSGALG00000012297		10.5645	69.5695	-2.7192	8.26e-06	0.00026749	GRM1	Periplasmic binding protein-like I||GPCR, family 3, metabotropic glutamate receptor||GPCR, family 3, C-terminal||GPCR, family 3, nine cysteines domain||Extracellular ligand-binding receptor||GPCR, family 3, metabotropic glutamate receptor 5||GPCR, family 3, metabotropic glutamate receptor 1||GPCR, family 3
ENSGALG00000012319		157.176	78.5761	1.0002	0.0016784	0.02268	-	Cation/H+ exchanger
ENSGALG00000012346		307.982	78.5048	1.972	9.47e-11	8.68e-09	HECW1	HECT||WW domain||C2 domain
ENSGALG00000012352		6.30882	49.4498	-2.9705	9.95e-07	4.22e-05	BLVRA	Biliverdin reductase, catalytic||Oxidoreductase, N-terminal||Biliverdin reductase A
ENSGALG00000012370		1709.87	2917.62	-0.77091	0.0032981	0.038872	C3H6ORF72	-
ENSGALG00000012377		382.18	122.797	1.638	2.57e-08	1.51e-06	HNMT	Histamine N-methyltransferase||Methyltransferase type 12||S-adenosyl-L-methionine-dependent methyltransferase
ENSGALG00000012382		115.05	38.7087	1.5715	7.87e-06	0.00025708	-	Cadherin-like||Epidermal growth factor-like domain||EGF-like calcium-binding domain||von Willebrand factor, type D domain||EGF-like domain, extracellular
ENSGALG00000012415		3278.39	5893.14	-0.84605	0.0010663	0.015997	PDIA4	Thioredoxin-like fold||Protein disulphide isomerase||Thioredoxin domain||Disulphide isomerase||Calsequestrin||Protein disulphide-isomerase A4
ENSGALG00000012420		115.509	240.541	-1.0583	0.0012751	0.018453	LGALS1	Concanavalin A-like lectin/glucanase domain||Galectin, carbohydrate recognition domain
ENSGALG00000012455		1903.41	826.425	1.2036	3.81e-06	0.00013802	FANCM	Helicase, C-terminal||Restriction endonuclease type II-like||DEAD/DEAH box helicase domain||RuvA domain 2-like||ERCC4 domain||P-loop containing nucleoside triphosphate hydrolase||Helicase superfamily 1/2, ATP-binding domain
ENSGALG00000012456		92.8383	204.809	-1.1415	0.0002528	0.0049955	RAC2	Small GTPase superfamily||P-loop containing nucleoside triphosphate hydrolase||Small GTPase superfamily, Rho type||Small GTPase superfamily, ARF/SAR type||Mitochondrial Rho-like||Small GTP-binding protein domain||Small GTPase superfamily, Ras type||Ran GTPase||Small GTPase superfamily, Rab type
ENSGALG00000012464		434.958	232.338	0.90465	0.0010216	0.015458	SOUL	SOUL haem-binding protein||Regulatory factor, effector binding domain
ENSGALG00000012545		35.4976	113.464	-1.6764	3.9e-06	0.00014026	CYTIP	PDZ domain
ENSGALG00000012550		3164.94	1325.24	1.2559	9.22e-07	3.92e-05	HMOX1	Haem oxygenase-like, multi-helical||Haem oxygenase-like||Haem oxygenase
ENSGALG00000012566		84.235	181.115	-1.1044	0.000545	0.0094843	SYN3	Synapsin, pre-ATP-grasp domain||ATP-grasp fold, RimK-type||Synapsin, phosphorylation site||Synapsin||Synapsin, ATP-binding domain||Pre-ATP-grasp domain
ENSGALG00000012576		394.922	693.561	-0.81245	0.0021858	0.028134	RASEF	Small GTPase superfamily, Rho type||EF-hand domain||Elongation factor, GTP-binding domain||Small GTPase superfamily, ARF/SAR type||Small GTPase superfamily||P-loop containing nucleoside triphosphate hydrolase||Small GTPase superfamily, Ras type||Ran GTPase||Small GTPase superfamily, Rab type||Mitochondrial Rho-like||Small GTP-binding protein domain
ENSGALG00000012586		272.023	492.945	-0.8577	0.0022123	0.028368	GKAP1	-
ENSGALG00000012603		26.7683	71.8797	-1.4251	0.00034099	0.0064343	-	NAD:arginine ADP-ribosyltransferase, ART
ENSGALG00000012657		0	6.1275	#NAME?	0.0045644	0.04955	SALL3	Zinc finger, C2H2||Zinc finger, C2H2-like
ENSGALG00000012668		997.846	360.031	1.4707	7.28e-06	0.00024023	DCDC2	Doublecortin domain
ENSGALG00000012704		995.122	1748.99	-0.81358	0.0021931	0.028178	MYLIP	FERM, N-terminal||Ezrin/radixin/moesin like||Ubiquitin-related domain||Zinc finger, RING-type||FERM central domain||Band 4.1 domain||FERM domain
ENSGALG00000012712		454.275	215.903	1.0732	0.00018884	0.003893	RBM24	RNA recognition motif domain
ENSGALG00000012732		27.5913	75.0533	-1.4437	0.00042915	0.0078144	PHACTR1	RPEL repeat
ENSGALG00000012748		5.49614	31.7861	-2.5319	4.23e-05	0.0011162	ELOVL2	ELO family
ENSGALG00000012775		1.721	97.1142	-5.8184	9.13e-10	7.03e-08	TFAP2A	Transcription factor AP-2, C-terminal||Transcription factor AP-2 alpha, N-terminal
ENSGALG00000012784		764.59	1294.19	-0.75929	0.0039195	0.044314	TXNDC5	Thioredoxin domain||Thioredoxin-like fold||Disulphide isomerase
ENSGALG00000012790		3415.17	1711.79	0.99645	0.00013645	0.0029878	DSP	Plectin repeat||Spectrin/alpha-actinin||Prefoldin
ENSGALG00000012801		149.866	280.711	-0.90542	0.0021424	0.027711	LY86	MD-2-related lipid-recognition domain||Immunoglobulin E-set
ENSGALG00000012812		323.177	706.715	-1.1288	5e-05	0.0012808	SVOPL	General substrate transporter||Major facilitator superfamily||Major facilitator superfamily domain
ENSGALG00000012830		34.7486	119.96	-1.7875	8.26e-07	3.52e-05	IRF-4	SMAD/FHA domain||Interferon regulatory factor-3||Interferon regulatory factor DNA-binding domain
ENSGALG00000012843		842.849	1818.87	-1.1097	3.1e-05	0.00084938	GMDS	RmlD-like substrate binding domain||NAD-dependent epimerase/dehydratase, N-terminal domain||GDP-mannose 4,6-dehydratase
ENSGALG00000012860		476.13	1057.63	-1.1514	2.45e-05	0.00069605	HSD11B1L	Glucose/ribitol dehydrogenase||Polyketide synthase, ketoreductase domain||Short-chain dehydrogenase/reductase SDR
ENSGALG00000012869	ovalbumin	1.721	21.7248	-3.658	1.08e-05	0.00033977	Worthington	Serpin domain
ENSGALG00000012872		4.78166	45.5514	-3.2519	2.95e-05	0.00081598	SERPINB12	Serpin domain
ENSGALG00000012889		576.558	286.066	1.0111	0.00028826	0.0055649	ZCCHC2	Phox homologous domain||Zinc finger, CCHC-type
ENSGALG00000012909		631.351	368.605	0.77637	0.0038492	0.043734	C5orf22	-
ENSGALG00000012917		33.2197	8.86652	1.9056	0.00061919	0.0105	CDH6	Cadherin-like||Cadherin||Cadherin, cytoplasmic domain
ENSGALG00000012942		2.7704	60.9698	-4.4599	2.21e-13	2.84e-11	CDH18	Cadherin, cytoplasmic domain||Cadherin||Cadherin-like
ENSGALG00000012971		605.527	1075.66	-0.82896	0.0015709	0.021627	CCDC170	-
ENSGALG00000013006		498.514	1038.65	-1.059	9.54e-05	0.0022039	ROPN1L	Dimerization-anchoring domain of cAMP-dependent protein kinase, regulatory subunit
ENSGALG00000013022		174.745	92.5791	0.91649	0.0045364	0.049355	CACNA1C	Voltage-dependent calcium channel, alpha-1 subunit, IQ domain||Voltage-dependent calcium channel, alpha-1 subunit||Voltage-dependent calcium channel, L-type, alpha-1C subunit||Ion transport domain||Voltage-dependent calcium channel, L-type, alpha-1 subunit||Polycystin cation channel, PKD1/PKD2
ENSGALG00000013049		555.926	313.605	0.82594	0.0026156	0.032291	SMARCD3	SWIB domain||SWIB/MDM2 domain
ENSGALG00000013054		284.385	675.054	-1.2472	6.11e-06	0.00020658	FASTKD3	FAST kinase leucine-rich||RAP domain||FAST kinase-like protein, subdomain 2
ENSGALG00000013057		2606.39	526.911	2.3064	0.0016982	0.02292	-	Peptidase C19, ubiquitin carboxyl-terminal hydrolase||Ubiquitin specific protease domain
ENSGALG00000013060		44.044	673.658	-3.935	7.1e-10	5.59e-08	ADCY2	Adenylyl cyclase class-3/4/guanylyl cyclase||Nucleotide cyclase||Adenylate cyclase-like
ENSGALG00000013073		46.628	158.791	-1.7679	1.76e-07	8.62e-06	UPP1	Nucleoside phosphorylase domain||Uridine phosphorylase, eukaryotic
ENSGALG00000013105		1.05117	37.4406	-5.1545	4.02e-11	3.86e-09	-	SUN domain||Galactose-binding domain-like
ENSGALG00000013124		11.5378	58.0794	-2.3317	7.49e-07	3.22e-05	FHOD3	Formin, FH2 domain||Armadillo-type fold
ENSGALG00000013135		765.538	1894.86	-1.3075	6.82e-07	2.98e-05	GALNT1	Ricin B lectin domain||Glycosyltransferase 2-like||Nucleotide-diphospho-sugar transferases
ENSGALG00000013177		128.229	59.7678	1.1013	0.00083933	0.013384	BCAT1	Branched-chain amino acid aminotransferase II||Aminotransferase, class IV
ENSGALG00000013183		33.8205	105.126	-1.6361	1.11e-05	0.00034762	TERT	Telomerase reverse transcriptase||Telomerase ribonucleoprotein complex - RNA-binding domain||Reverse transcriptase domain
ENSGALG00000013189		78.4223	340.229	-2.1172	5.77e-12	6.07e-10	LPCAT1	EF-hand domain||Phospholipid/glycerol acyltransferase
ENSGALG00000013197		629.131	1520.95	-1.2735	1.63e-06	6.53e-05	GALNT12	Nucleotide-diphospho-sugar transferases||Ricin B lectin domain
ENSGALG00000013207		211.449	745.33	-1.8176	0.00030332	0.005809	CTNNAL1	Vinculin/alpha-catenin||Alpha-catenin
ENSGALG00000013211		141.704	18.8477	2.9104	0.0010073	0.015302	ST8SIA1	Sialyltransferase||Glycosyl transferase, family 29
ENSGALG00000013281		459.045	798.271	-0.79824	0.0029322	0.035362	RSPH4A	Radial spokehead-like protein
ENSGALG00000013372		7.59671	40.5811	-2.4174	0.001166	0.017158	IL7R	Fibronectin type III
ENSGALG00000013404		193.022	370.03	-0.93887	0.0010642	0.015976	AK8	Adenylate kinase/UMP-CMP kinase||P-loop containing nucleoside triphosphate hydrolase||Adenylate kinase, active site lid domain||Dimerization-anchoring domain of cAMP-dependent protein kinase, regulatory subunit
ENSGALG00000013455		866.944	476.33	0.86398	0.0013521	0.019358	HOXB3	Homeodomain-like||Homeodomain, metazoa||Homeobox domain
ENSGALG00000013468		1292.9	520.983	1.3113	9.5e-05	0.0021968	TLR3	Toll/interleukin-1 receptor homology (TIR) domain||Cysteine-rich flanking region, C-terminal||Leucine-rich repeat||Leucine-rich repeat, typical subtype
ENSGALG00000013546		32.5113	91.4393	-1.4919	7.99e-05	0.0018899	-	Trypsin-like cysteine/serine peptidase domain||Peptidase S1||Peptidase S1A, chymotrypsin-type||Peptidase S1A, nudel
ENSGALG00000013548		46.5691	123.398	-1.4059	4.72e-05	0.0012231	GZMA	Peptidase S1A, chymotrypsin-type||Peptidase S1||Trypsin-like cysteine/serine peptidase domain
ENSGALG00000013575		3520.77	305.968	3.5244	0.0044938	0.049004	ISG12(2)	Interferon alpha-inducible protein 6/27
ENSGALG00000013587		415.984	89.2641	2.2204	1.21e-13	1.61e-11	COL2A1	Fibrillar collagen, C-terminal||Collagen triple helix repeat||Fibrinogen, alpha/beta/gamma chain, C-terminal globular domain
ENSGALG00000013604		25.4708	162.566	-2.6741	1.79e-13	2.35e-11	VIP	Glucagon/GIP/secretin/VIP
ENSGALG00000013624		62.5937	194.868	-1.6384	0.0026991	0.033195	FAM65B	Armadillo-type fold
ENSGALG00000013715		855.511	479.392	0.83558	0.0020856	0.027104	DLC1	START domain||Sterile alpha motif, type 2||Rho GTPase activation protein||Rho GTPase-activating protein domain
ENSGALG00000013723		7719.88	820.58	3.2339	0.00078397	0.012724	OAS*A	Ubiquitin-like||Nucleotidyl transferase domain||2-5-oligoadenylate synthetase, N-terminal||Rad60/SUMO-like domain||Ubiquitin||2'-5'-oligoadenylate synthetase 1, domain 2/C-terminal||Ubiquitin-related domain
ENSGALG00000013745		99.0571	42.4525	1.2224	0.00071681	0.011873	RTTN	Armadillo-type fold
ENSGALG00000013750		132.024	246.024	-0.898	0.0027846	0.033943	RSPH3	Radial spoke 3
ENSGALG00000013773		215.143	545.465	-1.3422	1.9e-06	7.41e-05	FUCA2	Glycoside hydrolase, family 29||Glycoside hydrolase superfamily||Alpha-L-fucosidase, metazoa-type
ENSGALG00000013785		350.723	797.249	-1.1847	0.00046805	0.0083567	GNAL	G-protein alpha subunit, group S||P-loop containing nucleoside triphosphate hydrolase||Guanine nucleotide binding protein (G-protein), alpha subunit||G protein alpha subunit, helical insertion||Small GTPase superfamily, ARF/SAR type
ENSGALG00000013814		683.05	1160.69	-0.76492	0.0030874	0.036909	IMPA2	Inositol monophosphatase||Inositol monophosphatase, Lithium-sensitive
ENSGALG00000013838		52.3622	20.4846	1.354	0.0034019	0.039851	-	Peptidase M12B, propeptide||Epidermal growth factor-like domain||ADAM, cysteine-rich||Blood coagulation inhibitor, Disintegrin||Peptidase M12B, ADAM/reprolysin
ENSGALG00000013902		225.357	487.259	-1.1125	6.64e-05	0.0016339	PTPRM	Protein-tyrosine phosphatase, catalytic||Concanavalin A-like lectin/glucanase domain||Protein-tyrosine phosphatase, receptor/non-receptor type||Protein-tyrosine phosphatase-like||Protein-tyrosine/Dual specificity phosphatase||MAM domain||Immunoglobulin subtype||Immunoglobulin-like domain||Fibronectin type III
ENSGALG00000013922		377.889	1054.04	-1.4799	2.69e-06	0.00010084	ZP1	P-type trefoil||Zona pellucida domain
ENSGALG00000013929		473.453	890.987	-0.91218	0.00062458	0.010563	PDGFRA	Tyrosine-protein kinase, catalytic domain||Serine-threonine/tyrosine-protein kinase catalytic domain||Immunoglobulin I-set||Protein kinase-like domain||Tyrosine-protein kinase, CSF-1/PDGF receptor family||Immunoglobulin subtype 2||Immunoglobulin-like domain||Serine/threonine/dual specificity protein kinase, catalytic domain||Immunoglobulin subtype||Protein kinase domain
ENSGALG00000013948		214.706	789.68	-1.8789	1.11e-08	7.04e-07	RASL11B	Small GTPase superfamily, Rab type||Small GTPase superfamily, Ras type||Ferrous iron transport protein B, N-terminal||Mitochondrial Rho-like||Small GTP-binding protein domain||Small GTPase superfamily, Rho type||P-loop containing nucleoside triphosphate hydrolase||Small GTPase superfamily
ENSGALG00000013964		570.765	1233.74	-1.1121	2.59e-05	0.00073071	SPATA18	-
ENSGALG00000013971		9964.9	2209.78	2.173	0.0011072	0.016481	SGK1	Protein kinase domain||Phox homologous domain||AGC-kinase, C-terminal||Protein kinase-like domain||Tyrosine-protein kinase, catalytic domain||Serine-threonine/tyrosine-protein kinase catalytic domain||Serine/threonine/dual specificity protein kinase, catalytic domain||Protein kinase, C-terminal
ENSGALG00000013992		101.766	621.35	-2.6102	3.35e-18	8.37e-16	-	Biotinidase, eukaryotic||Carbon-nitrogen hydrolase
ENSGALG00000014069		57.3482	365.457	-2.6719	7.07e-07	3.07e-05	TP53I11	-
ENSGALG00000014079		1388.08	765.634	0.85836	0.0016483	0.022452	SYTL2	C2 domain||Rab-binding domain||Zinc finger, FYVE/PHD-type
ENSGALG00000014080		94.0969	28.1079	1.7432	0.00097905	0.015027	CWH43	Endonuclease/exonuclease/phosphatase
ENSGALG00000014126		143.175	54.9233	1.3823	2.72e-05	0.00076129	-	Endoribonuclease XendoU
ENSGALG00000014127		98.8112	38.2087	1.3708	0.00013697	0.0029898	TXK	Protein kinase-like domain||Protein kinase domain||SH3 domain||Serine-threonine/tyrosine-protein kinase catalytic domain||Tyrosine-protein kinase, catalytic domain||Serine/threonine/dual specificity protein kinase, catalytic domain||SH2 domain
ENSGALG00000014144		0.666272	12.3591	-4.2133	0.0041606	0.046211	CORIN	Frizzled domain||Trypsin-like cysteine/serine peptidase domain||SRCR-like domain||Peptidase S1||Low-density lipoprotein (LDL) receptor class A repeat||Peptidase S1A, chymotrypsin-type
ENSGALG00000014170		0	9.71704	#NAME?	0.00019849	0.0040577	-	Diacylglycerol acyltransferase
ENSGALG00000014178		292.954	978.227	-1.7395	0.00022334	0.0044777	SCUBE1	Tyrosine-protein kinase ephrin type A/B receptor-like||Epidermal growth factor-like domain||Thrombomodulin||Insulin-like growth factor binding protein, N-terminal||EGF-like calcium-binding domain||CUB domain
ENSGALG00000014189		242.358	1639.98	-2.7585	2.02e-16	4.01e-14	SULT4A1	P-loop containing nucleoside triphosphate hydrolase||Sulfotransferase domain
ENSGALG00000014190		1179.59	30522.9	-4.6935	2e-24	1.04e-21	-	Acyl transferase/acyl hydrolase/lysophospholipase||Patatin/Phospholipase A2-related
ENSGALG00000014213		546.873	250.296	1.1276	0.00056371	0.0097746	PRR5	HbrB-like
ENSGALG00000014232		311.126	537.074	-0.78762	0.0037445	0.042885	RIBC2	RIB43A
ENSGALG00000014235		111.043	264.333	-1.2512	6.81e-05	0.0016581	WNT7B	Wnt-7 protein||Wnt
ENSGALG00000014244		12886.4	3067.81	2.0706	4.17e-15	6.98e-13	SCNN1A	Na+ channel, amiloride-sensitive||Epithelial sodium channel||Bromodomain
ENSGALG00000014258		591.044	272.754	1.1157	4.31e-05	0.0011348	LIMCH1	Calponin homology domain||Calponin/LIMCH1||Zinc finger, LIM-type||Smooth muscle protein/calponin
ENSGALG00000014284		545.531	264.232	1.0459	0.00014906	0.0031949	GSE1	Genetic suppressor element-like
ENSGALG00000014297		1298.04	550.096	1.2386	0.0025663	0.031867	IRF-3	Interferon regulatory factor-3||Interferon regulatory factor DNA-binding domain||SMAD/FHA domain
ENSGALG00000014363		39.4481	13.2025	1.5791	0.0010919	0.016291	CCK1R	G protein-coupled receptor, rhodopsin-like||Gastrin receptor||GPCR, rhodopsin-like, 7TM||Cholecystokinin receptor type A||7TM GPCR, olfactory receptor/chemoreceptor Srsx||Cholecystokinin receptor||Cholecystokinin A receptor, N-terminal||7TM GPCR, serpentine receptor class x (Srx)||Neuropeptide Y receptor family
ENSGALG00000014372		75.5136	1396.18	-4.2086	0.0008807	0.013849	SLC34A2	Sodium-dependent phosphate transport protein
ENSGALG00000014383		3796.19	6705.24	-0.82074	0.0011853	0.017376	PI4K2B	Phosphatidylinositol 3-/4-kinase, catalytic domain
ENSGALG00000014386		649.817	1106.48	-0.76787	0.0042186	0.046717	SEPSECS	Aromatic amino acid beta-eliminating lyase/threonine aldolase||O-phosphoseryl-tRNA(Sec) selenium transferase||Soluble liver antigen/liver pancreas antigen||Pyridoxal phosphate-dependent transferase
ENSGALG00000014388		1567.3	872.83	0.84451	0.0016032	0.021946	GPATCH8	Zinc finger, double-stranded RNA binding||G-patch domain||Zinc finger, C2H2
ENSGALG00000014398		688.239	334.838	1.0394	0.00024483	0.0048481	PPARGC1A	RNA recognition motif domain
ENSGALG00000014419		892.413	441.852	1.0141	0.00014584	0.0031505	SLIT2	Laminin G domain||Concanavalin A-like lectin/glucanase domain||Cysteine-rich flanking region, C-terminal||Leucine-rich repeat||Leucine-rich repeat, typical subtype||Follistatin-like, N-terminal||Leucine-rich repeat-containing N-terminal||Epidermal growth factor-like domain||EGF-like calcium-binding domain||Leucine-rich repeat, ribonuclease inhibitor subtype
ENSGALG00000014425		187.679	97.2434	0.9486	0.0018815	0.024992	NCAPG	Armadillo-type fold
ENSGALG00000014471		4368.52	1697.8	1.3635	2.06e-07	1e-05	CAT	Catalase-like domain||Catalase, mono-functional, haem-containing||Catalase immune-responsive domain||Catalase core domain
ENSGALG00000014496		805.755	412.027	0.9676	0.00039192	0.0072532	PROM1	Prominin
ENSGALG00000014501		85.047	25.8217	1.7197	1.27e-05	0.00039437	FGFBP2	FGF binding 1
ENSGALG00000014505		342.089	4875.67	-3.8332	2.89e-39	3.71e-36	FGFBP1	FGF binding 1
ENSGALG00000014509		23.4074	114.701	-2.2928	0.00010869	0.0024612	BST1	ADP-ribosyl cyclase (CD38/157)
ENSGALG00000014510		519.797	1147.55	-1.1425	2.94e-05	0.00081468	FBXL5	Leucine-rich repeat||F-box domain||Leucine-rich repeat, cysteine-containing subtype
ENSGALG00000014523		678.259	1941.77	-1.5175	1.02e-08	6.52e-07	MATN2	EGF-like calcium-binding domain||Epidermal growth factor-like domain||von Willebrand factor, type A||Matrilin, coiled-coil trimerisation domain
ENSGALG00000014603		212.203	499.92	-1.2363	8.2e-06	0.00026609	C1S	CUB domain||EGF-like calcium-binding domain||Peptidase S1A, chymotrypsin-type||Sushi/SCR/CCP domain||Trypsin-like cysteine/serine peptidase domain||Peptidase S1
ENSGALG00000014615		132.346	347.485	-1.3926	6.76e-05	0.0016528	laminin	Laminin B, subgroup||Galactose-binding domain-like||EGF-like, laminin||Concanavalin A-like lectin/glucanase domain||Laminin G domain||Laminin domain II||Epidermal growth factor-like domain||Laminin B type IV||Laminin, N-terminal||Laminin I
ENSGALG00000014620		7.11361	90.3256	-3.6665	1.27e-14	1.96e-12	-	Actin family
ENSGALG00000014627		920.925	542.285	0.76403	0.0035235	0.040878	FRMD4B	Band 4.1 domain||FERM domain||Protein of unknown function DUF3338||FERM central domain||FERM, C-terminal PH-like domain||Ubiquitin-related domain||FERM, N-terminal
ENSGALG00000014639		107.015	35.0406	1.6107	1.1e-05	0.00034526	-	Zinc finger, C2H2-like||Zinc finger, C2H2
ENSGALG00000014657		17.7639	52.3061	-1.558	0.00081996	0.013176	ADGRV1	Concanavalin A-like lectin/glucanase domain||GPCR, family 2-like||EAR||GPCR, family 2, secretin-like||WD40-repeat-containing domain||GPS motif||Na-Ca exchanger/integrin-beta4
ENSGALG00000014659		201.716	402.589	-0.99698	0.00039864	0.0073406	-	CUB domain||Trypsin-like cysteine/serine peptidase domain||Peptidase S1||Sushi/SCR/CCP domain||Epidermal growth factor-like domain||EGF-like calcium-binding domain||Peptidase S1A, chymotrypsin-type
ENSGALG00000014678		1690.08	548.011	1.6248	1.04e-09	7.94e-08	ELL2	Occludin/RNA polymerase II elongation factor, ELL domain||RNA polymerase II elongation factor ELL
ENSGALG00000014681		567.327	1987.41	-1.8086	7.52e-08	3.94e-06	PCSK1	Galactose-binding domain-like||Peptidase S8/S53 domain||Proprotein convertase, P||Peptidase S8, subtilisin-related||Prohormone convertase enzyme||Proteinase inhibitor, propeptide
ENSGALG00000014716		112.847	224.263	-0.99083	0.0013393	0.019236	gp130	Immunoglobulin C2-set-like, ligand-binding||Fibronectin type III
ENSGALG00000014750		8.23866	29.8866	-1.859	0.00097043	0.014942	-	Immunoglobulin subtype||Immunoglobulin V-set domain||Immunoglobulin V-set, subgroup
ENSGALG00000014754		51.5307	178.334	-1.7911	5.65e-08	3.07e-06	-	Immunoglobulin-like domain||Immunoglobulin C1-set
ENSGALG00000014784		1745.39	930.297	0.90779	0.0017815	0.023862	MAST4	Serine/threonine/dual specificity protein kinase, catalytic domain||Microtubule-associated serine/threonine-protein kinase, pre-PK domain||PDZ domain||Protein kinase-like domain||Tyrosine-protein kinase, catalytic domain||Serine-threonine/tyrosine-protein kinase catalytic domain||Microtubule-associated serine/threonine-protein kinase, domain||Protein kinase domain
ENSGALG00000014798		90.2181	273.225	-1.5986	1.75e-07	8.57e-06	SERINC5	Serine incorporator/TMS membrane protein
ENSGALG00000014801		95.1293	40.3076	1.2388	0.00048629	0.0086097	NDC80	tRNA-binding arm||Kinetochore protein Ndc80
ENSGALG00000014864		155.698	434.71	-1.4813	2.08e-07	1.01e-05	SMPDL3A	Acid sphingomyelinase-like phosphodiesterase, predicted||Calcineurin-like phosphoesterase domain, apaH type||Metallo-dependent phosphatase-like
ENSGALG00000014866		6.26416	26.7372	-2.0937	0.00078093	0.012695	FABP7	Calycin-like||Lipocalin/cytosolic fatty-acid binding domain||Cytosolic fatty-acid binding
ENSGALG00000014884		3.01067	84.0756	-4.8035	3.14e-18	8.06e-16	ISL1	Homeodomain-like||Homeobox domain||Zinc finger, LIM-type
ENSGALG00000014897		51.741	113.586	-1.1344	0.00099815	0.015228	TYMS	Thymidylate synthase/dCMP hydroxymethylase domain||Thymidylate synthase
ENSGALG00000014908		100.716	34.158	1.56	0.004329	0.047666	FST	Follistatin/Osteonectin EGF domain||TB domain||Kazal domain||Follistatin-like, N-terminal
ENSGALG00000014913		5394.29	3042.13	0.82635	0.0013601	0.019449	ROS1	Fibronectin type III||Protein kinase-like domain||Protein kinase domain||Tyrosine-protein kinase, catalytic domain||LDLR class B repeat||Serine-threonine/tyrosine-protein kinase catalytic domain||Serine/threonine/dual specificity protein kinase, catalytic domain
ENSGALG00000014918		7.64847	0.310322	4.6233	0.0035334	0.040968	RFX6	DNA-binding RFX-type winged-helix domain
ENSGALG00000014923		2632.98	1575.86	0.74056	0.0042757	0.047269	ARHGEF28	Protein kinase C-like, phorbol ester/diacylglycerol-binding domain||Pleckstrin homology domain||Dbl homology (DH) domain||Ankyrin repeat-containing domain
ENSGALG00000014925		177.798	56.3904	1.6567	4.9e-05	0.0012591	GPRC6A	GPCR, family 3, vomeronasal receptor, type 2||Extracellular ligand-binding receptor||Periplasmic binding protein-like I||GPCR, family 3, C-terminal||GPCR, family 3, nine cysteines domain||GPCR, family 3
ENSGALG00000014932		4.82987	22.4219	-2.2149	0.0011409	0.01684	-//-
ENSGALG00000014933		760.87	1328.87	-0.80448	0.0027361	0.033521	HEXB	Beta-hexosaminidase||Chitobiase/beta-hexosaminidase domain 2-like||Glycoside hydrolase superfamily||Glycoside hydrolase family 20, catalytic core||Beta-hexosaminidase, bacteial type, N-terminal
ENSGALG00000014938		67.7246	158.569	-1.2274	0.0043028	0.047514	ABHD3	Alpha/beta hydrolase fold-1||Alpha/Beta hydrolase fold||AB-hydrolase YheT, putative
ENSGALG00000014961		3739.57	2196.76	0.7675	0.0036054	0.041628	FAM26E	-
ENSGALG00000014965	COL10A1 胶原蛋白	72.8642	8.54806	3.0915	0.0021475	0.02774	COL10A1	Complement C1q protein||Tumour necrosis factor-like domain||Collagen triple helix repeat
ENSGALG00000014971		22.5194	281.827	-3.6456	9.12e-16	1.7e-13	SLC2A9	General substrate transporter||Major facilitator superfamily||Major facilitator superfamily domain||Sugar/inositol transporter
ENSGALG00000014975		0	51.4103	#NAME?	6.61e-17	1.37e-14	DRD5	7TM GPCR, serpentine receptor class x (Srx)||7TM GPCR, olfactory receptor/chemoreceptor Srsx||Adrenoceptor family||Dopamine D5 receptor||Dopamine receptor family||G protein-coupled receptor, rhodopsin-like||GPCR, rhodopsin-like, 7TM
ENSGALG00000014980		118.856	230.092	-0.953	0.0022315	0.028577	MAATS1	-
ENSGALG00000014984		297.97	1129.87	-1.9229	4.45e-09	3.07e-07	F2RL1	Protease-activated receptor 2||Protease-activated receptor||GPCR, rhodopsin-like, 7TM||G protein-coupled receptor, rhodopsin-like
ENSGALG00000014987		0	38.8479	#NAME?	3.43e-10	2.9e-08	OTOP1	Otopetrin
ENSGALG00000015018		40.9183	11.6882	1.8077	0.0010803	0.016181	CASQ2	Thioredoxin-like fold||Calsequestrin
ENSGALG00000015028		352.509	1845.62	-2.3884	3.49e-18	8.5e-16	RFLB	Insulin-like
ENSGALG00000015042		669.006	1537.09	-1.2001	6.08e-06	0.00020592	CRMP1A	Metal-dependent hydrolase, composite domain||Hydantoinase/dihydropyrimidinase||Amidohydrolase 1
ENSGALG00000015050		1689.57	923.697	0.87116	0.0010565	0.015873	KIAA2026	Bromodomain
ENSGALG00000015056		309.537	917.889	-1.5682	6.75e-07	2.96e-05	LAMA3	Laminin B type IV||Laminin domain II||Laminin G domain||Laminin I||Concanavalin A-like lectin/glucanase domain||EGF-like, laminin
ENSGALG00000015079		2.67575	248.19	-6.5354	6.79e-42	1.11e-38	UPK1B	Tetraspanin, EC2 domain||Tetraspanin/Peripherin||Tetraspanin
ENSGALG00000015126		1.10294	125.111	-6.8257	2.72e-06	0.00010171	TRPM3	Ion transport domain
ENSGALG00000015134		71.6566	748.987	-3.3858	0.0041287	0.046013	APOV1	Apovitellenin I
ENSGALG00000015147		17.9387	82.7875	-2.2063	1.48e-07	7.38e-06	ALDH1A1	Aldehyde dehydrogenase domain||Aldehyde/histidinol dehydrogenase
ENSGALG00000015151		148.465	407.782	-1.4577	5.98e-05	0.001495	B4GALT6	Nucleotide-diphospho-sugar transferases||Beta-1,4-galactosyltransferase||Galactosyltransferase, C-terminal
ENSGALG00000015153		2.33729	56.9282	-4.6062	3.73e-06	0.00013558	-	Peropsin||GPCR, rhodopsin-like, 7TM||G protein-coupled receptor, rhodopsin-like
ENSGALG00000015164		30.2706	146.915	-2.279	3.79e-10	3.18e-08	PCSK5	Epidermal growth factor-like domain||Proteinase inhibitor, propeptide||Peptidase S8, subtilisin-related||Furin-like repeat||LPXTG cell wall anchor domain||Insulin-like growth factor binding protein, N-terminal||Proprotein convertase, P||PLAC||Peptidase S8/S53 domain||Galactose-binding domain-like
ENSGALG00000015166		226.03	652.474	-1.5294	0.0025446	0.031679	GCNT1	Glycosyl transferase, family 14
ENSGALG00000015205		26.7326	7.53406	1.8271	0.0025613	0.031826	TYRP1	Tyrosinase copper-binding domain||Uncharacterised domain, di-copper centre
ENSGALG00000015218		345.383	148.441	1.2183	2.73e-05	0.00076212	SLC19A2	Major facilitator superfamily domain||Major facilitator superfamily||Reduced folate carrier
ENSGALG00000015224		208.751	473.631	-1.182	3.03e-05	0.00083399	AK9	P-loop containing nucleoside triphosphate hydrolase||AAA+ ATPase domain
ENSGALG00000015234		1.33432	40.756	-4.9328	5.28e-06	0.00018245	-	Chloride channel, voltage gated||Chloride channel, core
ENSGALG00000015237		475.842	887.287	-0.89892	0.0010097	0.015308	PPIL6	Cyclophilin-like domain||Cyclophilin-type peptidyl-prolyl cis-trans isomerase domain
ENSGALG00000015259		953.101	1911.4	-1.0039	0.0021529	0.027792	RB1CC1	Ubiquitin-related domain||Autophagy-related protein 11
ENSGALG00000015261		6.54332	4448.3	-9.409	7.13e-118	6.86e-114	NPBWR1	7TM GPCR, serpentine receptor class x (Srx)||Neuropeptide B/W receptor family||7TM GPCR, olfactory receptor/chemoreceptor Srsx||7TM GPCR, serpentine receptor class v (Srv)||Opioid receptor||G protein-coupled receptor, rhodopsin-like||Somatostatin receptor family||GPCR, rhodopsin-like, 7TM
ENSGALG00000015263		10.5645	81.4769	-2.9472	8.66e-11	8.1e-09	TMEM30C	CDC50/LEM3 family
ENSGALG00000015307		1466.32	689.749	1.0881	0.0018533	0.024719	ABI3BP	Fibronectin type III
ENSGALG00000015320		435.687	970.357	-1.1552	0.0012916	0.01865	NANS	SAF domain||Antifreeze-like/N-acetylneuraminic acid synthase C-terminal||N-acetylneuraminic acid synthase, N-terminal
ENSGALG00000015322		438.302	250.267	0.80846	0.0039023	0.044155	IMPG2	Epidermal growth factor-like domain||SEA domain
ENSGALG00000015331		1078.17	3544.6	-1.717	9.26e-08	4.73e-06	GNE	UDP-N-acetylglucosamine 2-epimerase,UDP-hydrolysing||ROK||Hexokinase||UDP-N-acetylglucosamine 2-epimerase
ENSGALG00000015344		133.072	294.014	-1.1437	0.0033856	0.039692	NXPE3	Immunoglobulin E-set||Neurexophilin/NXPE||Filamin/ABP280 repeat-like
ENSGALG00000015349		300.239	588.182	-0.97015	0.00043563	0.0078877	PIGG	Alkaline-phosphatase-like, core domain||Type I phosphodiesterase/nucleotide pyrophosphatase/phosphate transferase
ENSGALG00000015362		4.11183	23.0344	-2.4859	0.00040786	0.0074905	TRAT1	-
ENSGALG00000015367		246.234	590.277	-1.2614	6.61e-06	0.0002223	PVRL3	Immunoglobulin subtype||Immunoglobulin-like domain||CD80-like, immunoglobulin C2-set||Immunoglobulin subtype 2||Immunoglobulin I-set||Immunoglobulin||Immunoglobulin V-set domain
ENSGALG00000015398		15.4094	127.356	-3.047	3.49e-14	4.97e-12	-//-
ENSGALG00000015410		12.2987	34.2573	-1.4779	0.0041608	0.046211	BVES	Cyclic nucleotide-binding-like||Popeye protein
ENSGALG00000015440		122.736	225.51	-0.87764	0.0033862	0.039692	RCSD1	-
ENSGALG00000015441		76.1096	150.068	-0.97946	0.0022311	0.028577	CD247	T-cell surface glycoprotein CD3 zeta/eta subunit/High affinity IgE receptor gamma subunit||Phosphorylated immunoreceptor signalling ITAM
ENSGALG00000015454		1974.55	668.479	1.5626	0.00056583	0.0097956	CA8	Alpha carbonic anhydrase
ENSGALG00000015495		41.57	6.88872	2.5932	1.84e-06	7.27e-05	Pit-1	POU domain||Homeodomain-like||POU-specific||Lambda repressor-like, DNA-binding domain||Homeobox domain
ENSGALG00000015511		62.7586	220.654	-1.8139	0.0013101	0.018845	ROBO1	Immunoglobulin V-set domain||Immunoglobulin subtype 2||Fibronectin type III||Immunoglobulin I-set||Immunoglobulin V-set, subgroup||Immunoglobulin||Immunoglobulin subtype||Immunoglobulin-like domain
ENSGALG00000015519		68.2708	19.7137	1.7921	2.57e-05	0.00072595	ROBO2	Immunoglobulin subtype 2||Fibronectin type III||Immunoglobulin I-set||Immunoglobulin V-set, subgroup||Immunoglobulin||Immunoglobulin subtype||Immunoglobulin-like domain||Immunoglobulin V-set domain
ENSGALG00000015526		276.565	107.16	1.3679	0.0019937	0.026122	MCMDC2	P-loop containing nucleoside triphosphate hydrolase||Mini-chromosome maintenance, DNA-dependent ATPase
ENSGALG00000015537		1516.61	2537.27	-0.74242	0.0046016	0.049897	MAN2B2	Glycosyl hydrolase family 38, C-terminal||Galactose mutarotase-like domain
ENSGALG00000015544		21.981	84.6367	-1.945	0.0026123	0.032272	ALDOB	Fructose-bisphosphate aldolase, class-I
ENSGALG00000015565		17.6427	51.356	-1.5415	0.00049216	0.0086904	C8orf34	Dimerization-anchoring domain of cAMP-dependent protein kinase, regulatory subunit
ENSGALG00000015583		164.565	1599.1	-3.2805	1.33e-15	2.41e-13	cFuc-TIX	Glycosyl transferase, family 10
ENSGALG00000015590		975.821	2105.01	-1.1091	0.0014238	0.020076	MANEA	-
ENSGALG00000015593		21.1887	118.575	-2.4844	0.003455	0.040327	EPHA7	Galactose-binding domain-like||Sterile alpha motif/pointed domain||Protein kinase domain||Tyrosine-protein kinase ephrin type A/B receptor-like||Insulin-like growth factor binding protein, N-terminal||Sterile alpha motif, type 1||Serine/threonine/dual specificity protein kinase, catalytic domain||Ephrin receptor type-A /type-B||Ephrin receptor ligand binding domain||Protein kinase-like domain||St…
ENSGALG00000015598		174.691	361.406	-1.0488	0.0002547	0.0050279	RASGRF2	Ras guanine-nucleotide exchange factors catalytic domain||IQ motif, EF-hand binding site||Ras-like guanine nucleotide exchange factor, N-terminal||Pleckstrin homology domain||Dbl homology (DH) domain||Ras guanine nucleotide exchange factor domain
ENSGALG00000015623		677.273	267.117	1.3423	1.05e-06	4.42e-05	HGFAC	Epidermal growth factor-like domain||Kringle||Fibronectin, type II, collagen-binding||Trypsin-like cysteine/serine peptidase domain||Peptidase S1||Kringle-like fold||Fibronectin, type I||Peptidase S1A, chymotrypsin-type
ENSGALG00000015624		268.088	719.237	-1.4238	0.00045397	0.0081508	VCAN	Epidermal growth factor-like domain||EGF-like calcium-binding domain||C-type lectin fold||C-type lectin
ENSGALG00000015669		148.076	283.336	-0.93617	0.0017832	0.023868	PTBP3	HnRNP-L/PTB/hephaestus splicing factor||RNA recognition motif domain
ENSGALG00000015679		35.7636	84.486	-1.2402	0.00088529	0.013887	SAMSN1	Sterile alpha motif, type 2||Variant SH3 domain||Sterile alpha motif domain||SH3 domain||SAM/SH3 domain-containing||Sterile alpha motif/pointed domain||Sterile alpha motif, type 1
ENSGALG00000015683		3205.95	5349.42	-0.73863	0.0038052	0.043337	GNG10	G-protein gamma-like domain||G-protein, gamma subunit
ENSGALG00000015729		260.745	143.308	0.86352	0.0036625	0.042153	LPAR1	GPCR, rhodopsin-like, 7TM||Lysophosphatidic acid receptor EDG-2||G protein-coupled receptor, rhodopsin-like||Lysophosphatidic acid receptor
ENSGALG00000015744		1935.39	3662.54	-0.92022	0.00041828	0.0076599	TPD52	Tumour protein D52
ENSGALG00000015770		5966.66	12260.7	-1.039	5.58e-05	0.0014047	APP	Amyloidogenic glycoprotein, amyloid-beta peptide||Proteinase inhibitor I2, Kunitz metazoa||Beta-amyloid precursor protein C-terminal||Amyloidogenic glycoprotein, extracellular||Amyloidogenic glycoprotein, E2 domain||Amyloidogenic glycoprotein, copper-binding||Amyloidogenic glycoprotein, heparin-binding||Amyloidogenic glycoprotein
ENSGALG00000015774		185.105	86.1216	1.1039	0.0004254	0.0077682	CYYR1	Cysteine and tyrosine-rich protein 1
ENSGALG00000015789		23.9083	150.185	-2.6512	0.0011484	0.016925	CNR1	Cannabinoid receptor family||Cannabinoid receptor type 1||7TM GPCR, olfactory receptor/chemoreceptor Srsx||7TM GPCR, serpentine receptor class x (Srx)||GPCR, rhodopsin-like, 7TM||G protein-coupled receptor, rhodopsin-like
ENSGALG00000015816		62.3673	128.479	-1.0427	0.0014172	0.020026	CD8A	Immunoglobulin-like domain||Immunoglobulin subtype||Immunoglobulin V-set domain||Immunoglobulin V-set, subgroup
ENSGALG00000015817		235.982	116.801	1.0146	0.00073967	0.012158	LRRCC1	U2A'/phosphoprotein 32 family A, C-terminal||Leucine-rich repeat, typical subtype
ENSGALG00000015833		20.7794	175.81	-3.0808	1.17e-06	4.86e-05	NT5E	5'-Nucleotidase, C-terminal||Calcineurin-like phosphoesterase domain, apaH type||5'-Nucleotidase/apyrase||Metallo-dependent phosphatase-like
ENSGALG00000015834		4.01008	24.6398	-2.6193	0.00018892	0.003893	TBX18	Transcription factor, T-box||p53-like transcription factor, DNA-binding
ENSGALG00000015854		437.683	1508.1	-1.7848	4.77e-05	0.0012361	PGM3	Phosphoacetylglucosamine mutase||Alpha-D-phosphohexomutase, alpha/beta/alpha domain I||Alpha-D-phosphohexomutase, alpha/beta/alpha I/II/III||Alpha-D-phosphohexomutase, alpha/beta/alpha domain II||Alpha-D-phosphohexomutase, C-terminal
ENSGALG00000015868		3325.27	1129.87	1.5573	2.99e-09	2.1e-07	ATP6V0D2	ATPase, V0 complex, c/d subunit||ATPase, V0 complex, subunit d
ENSGALG00000015895		194.943	671.305	-1.7839	1.39e-09	1.04e-07	HTR1B	Adrenoceptor family||5-hydroxytryptamine receptor family||7TM GPCR, olfactory receptor/chemoreceptor Srsx||7TM GPCR, serpentine receptor class x (Srx)||GPCR, rhodopsin-like, 7TM||5-Hydroxytryptamine 1B receptor||G protein-coupled receptor, rhodopsin-like
ENSGALG00000015902		11.7271	39.9316	-1.7677	0.00053424	0.0093308	CD8B	Immunoglobulin V-set domain||Immunoglobulin||Immunoglobulin subtype||Immunoglobulin-like domain
ENSGALG00000015915		1099.95	539.332	1.0282	0.00013901	0.0030232	TMEM64	-
ENSGALG00000015916		1816.52	4039.95	-1.1532	9e-06	0.00028916	SLC17A5	Major facilitator superfamily domain||General substrate transporter||Major facilitator superfamily
ENSGALG00000015918		21.3922	5.0242	2.0901	0.0021681	0.027951	NECAB1	Dimeric alpha-beta barrel||EF-hand domain||Antibiotic biosynthesis monooxygenase-like domain
ENSGALG00000015944		37.4889	84.5617	-1.1735	0.0029085	0.035163	RIMS1	C2 domain||PDZ domain||Zinc finger, FYVE/PHD-type||Rab-binding domain||Zinc finger, FYVE-related
ENSGALG00000015959		268.228	554.7	-1.0482	0.00013732	0.0029931	SMAP1	Arf GTPase activating protein
ENSGALG00000015980		96.5588	287.595	-1.5746	6.47e-05	0.0016002	-	Epidermal growth factor-like domain||EGF-like calcium-binding domain||Cadherin prodomain||Cadherin-like||Cadherin, cytoplasmic domain||Cadherin||Laminin G domain||Concanavalin A-like lectin/glucanase domain
ENSGALG00000015987		1132.76	2182.64	-0.94624	0.0016119	0.022034	TP53INP1	Thioredoxin-like fold
ENSGALG00000016012		0	238.971	#NAME?	1.36e-14	2.08e-12	-	Potassium channel, voltage-dependent, beta subunit, KCNE||Potassium channel, voltage-dependent, beta subunit, KCNE1
ENSGALG00000016020		623.188	1682.43	-1.4328	3.56e-05	0.00096048	CLIC6	Intracellular chloride channel||Glutathione S-transferase, C-terminal-like||Thioredoxin-like fold
ENSGALG00000016022		3.20884	132.192	-5.3644	3.33e-06	0.00012214	RUNX1	Acute myeloid leukemia 1 protein (AML1)/Runt||p53-like transcription factor, DNA-binding||Runt domain||Runt-related transcription factor RUNX||Runx, C-terminal domain
ENSGALG00000016049		268.791	533.437	-0.98883	0.00034272	0.0064607	RRM2B	Ribonucleotide reductase small subunit||Ferritin-like superfamily
ENSGALG00000016050		1774.95	1023.79	0.79386	0.0024716	0.030991	TTC3	Tetratricopeptide repeat-containing domain||Tetratricopeptide repeat||Zinc finger, C3HC4 RING-type||Zinc finger, RING-type||Tetratricopeptide TPR1
ENSGALG00000016105		2076.14	954.274	1.1214	1.65e-05	0.00049627	DYSF	FerIin domain||C2 domain||Peroxin/Ferlin domain||Ferlin B-domain||Ferlin A-domain||Major facilitator superfamily domain
ENSGALG00000016111		19.649	2.48516	2.983	0.00014221	0.0030858	CSMD3	Sushi/SCR/CCP domain||CUB domain
ENSGALG00000016114		243.329	687.859	-1.4992	6.86e-08	3.66e-06	TNFRSF11B	TNFR/NGFR cysteine-rich region||Tumour necrosis factor receptor 11B||Death-like domain||Tumour necrosis factor receptor 11||Death domain
ENSGALG00000016144		1662.09	848.419	0.97015	0.00020228	0.0041198	TMPRSS2	Low-density lipoprotein (LDL) receptor class A repeat||Peptidase S1A, chymotrypsin-type||Trypsin-like cysteine/serine peptidase domain||Peptidase S1||SRCR-like domain||SRCR domain||Peptidase S1A, nudel
ENSGALG00000016160		13.4309	45.0403	-1.7457	0.00023444	0.0046712	ADGRB1	GPS motif||Sushi/SCR/CCP domain||GPCR, family 2, secretin-like||Domain of unknown function DUF3497||GPCR, family 2, extracellular hormone receptor domain||GPCR, family 2-like||GPCR, family 2, brain-specific angiogenesis inhibitor||Thrombospondin, type 1 repeat
ENSGALG00000016186		1211.77	368.355	1.7179	2.8e-10	2.42e-08	PDE9A	3'5'-cyclic nucleotide phosphodiesterase, catalytic domain||HD/PDEase domain||3'5'-cyclic nucleotide phosphodiesterase
ENSGALG00000016200		3371.74	844.608	1.9971	0.0040207	0.04515	SIK1	Serine-threonine/tyrosine-protein kinase catalytic domain||Tyrosine-protein kinase, catalytic domain||Protein kinase domain||Protein kinase-like domain||Ubiquitin-associated/translation elongation factor EF1B, N-terminal, eukaryote||Serine/threonine-protein kinase, SIK1/2||Serine/threonine/dual specificity protein kinase, catalytic domain
ENSGALG00000016206		276.852	697.693	-1.3335	1.23e-06	5.05e-05	AGPAT3	Phospholipid/glycerol acyltransferase
ENSGALG00000016210		193.542	1233	-2.6715	0.0013708	0.019569	ST3GAL1	Sialyltransferase||Glycosyl transferase, family 29
ENSGALG00000016212		18.7354	149.965	-3.0008	0.0028289	0.034309	LICOS	Immunoglobulin V-set domain||Immunoglobulin C1-set||Immunoglobulin subtype||Immunoglobulin-like domain||CD80-like, immunoglobulin C2-set
ENSGALG00000016216		10474.3	3864.23	1.4386	3.35e-08	1.9e-06	NDRG1	Alpha/Beta hydrolase fold||NDRG
ENSGALG00000016221		99.7486	193.907	-0.959	0.0015189	0.021098	EFHC2	Uncharacterised domain DM10||Protein of unknown function DUF1126
ENSGALG00000016226		1419.29	4038.38	-1.5086	1.74e-08	1.04e-06	CASK	PDZ domain||Protein kinase-like domain||SH3 domain||Serine-threonine/tyrosine-protein kinase catalytic domain||Tyrosine-protein kinase, catalytic domain||L27, C-terminal||Serine/threonine/dual specificity protein kinase, catalytic domain||Guanylate kinase-like||Variant SH3 domain||Protein kinase domain||L27||P-loop containing nucleoside triphosphate hydrolase||Guanylate kinase/L-type calcium chan…
ENSGALG00000016227		35.2499	118.641	-1.7509	1.86e-06	7.27e-05	GPR34	GPCR, rhodopsin-like, 7TM||G protein-coupled receptor, rhodopsin-like
ENSGALG00000016234		12.7026	95.5384	-2.911	1.33e-11	1.35e-09	SLA	SH2 domain||SH3 domain
ENSGALG00000016261		6.70261	30.8858	-2.2041	0.00017551	0.0036697	Nox2	Ferric reductase transmembrane component-like domain||Riboflavin synthase-like beta-barrel||FAD-binding 8||Oxidoreductase, FAD-binding domain||Ferric reductase, NAD binding||Cytochrome b245, heavy chain
ENSGALG00000016292		96.0515	255.424	-1.411	0.001657	0.022523	COL21A1	Collagen triple helix repeat||von Willebrand factor, type A||Laminin G domain||Concanavalin A-like lectin/glucanase domain
ENSGALG00000016298		47.3583	855.593	-4.1752	2.47e-37	2.79e-34	ADCY8	Adenylyl cyclase class-3/4/guanylyl cyclase||Nucleotide cyclase||Adenylate cyclase-like
ENSGALG00000016314		1783.98	3370.1	-0.91769	0.00040997	0.0075222	ELOVL5	ELO family
ENSGALG00000016324		3024.34	10469.2	-1.7915	1.32e-11	1.35e-09	GSTA3	Glutathione S-transferase, alpha class||Glutathione S-transferase, C-terminal-like||Glutathione S-transferase, C-terminal||Thioredoxin-like fold||Glutathione S-transferase, N-terminal
ENSGALG00000016325		115.841	8417.83	-6.1832	8.44e-80	5.41e-76	GSTA3	Glutathione S-transferase, N-terminal||Glutathione S-transferase, alpha class||Glutathione S-transferase, C-terminal||Glutathione S-transferase, C-terminal-like||Thioredoxin-like fold
ENSGALG00000016326		173.994	88.4133	0.9767	0.0016044	0.021947	-	Organic solute transporter subunit alpha/Transmembrane protein 184
ENSGALG00000016328		1685.19	3789.3	-1.169	1.07e-05	0.00033977	GSTA	Glutathione S-transferase, N-terminal||Thioredoxin-like fold||Glutathione S-transferase, C-terminal-like||Glutathione S-transferase, C-terminal||Glutathione S-transferase, alpha class
ENSGALG00000016331		533.268	1169.18	-1.1326	1.82e-05	0.00054099	SQLE	FAD dependent oxidoreductase||Monooxygenase, FAD-binding||Squalene epoxidase||Pyridine nucleotide-disulphide oxidoreductase, NAD-binding domain||Aromatic-ring hydroxylase-like
ENSGALG00000016349		61.2827	18.4769	1.7298	5.5e-05	0.0013885	FER1L6	FerIin domain||C2 domain||ABC transporter type 1, transmembrane domain||Ferlin B-domain
ENSGALG00000016364		35.3101	354.077	-3.3259	2.28e-23	1.13e-20	FAM150B	-
ENSGALG00000016394		2763.69	925.739	1.5779	1.95e-05	0.00057317	HAS2	Nucleotide-diphospho-sugar transferases
ENSGALG00000016426		119.399	26.7479	2.1583	7.15e-08	3.78e-06	MAP3K15	Serine/threonine/dual specificity protein kinase, catalytic domain||Sterile alpha motif/pointed domain||Protein kinase domain||Protein kinase-like domain||Tyrosine-protein kinase, catalytic domain||Serine-threonine/tyrosine-protein kinase catalytic domain
ENSGALG00000016446		2999.77	1579.77	0.92513	0.00032164	0.0061172	ATP6V1C2	ATPase, V1 complex, subunit C
ENSGALG00000016459		21.6182	154.74	-2.8395	3.27e-14	4.73e-12	FAM84A	LRAT-like domain
ENSGALG00000016478		53.5013	116.927	-1.128	0.00097192	0.014953	MATN3	Epidermal growth factor-like domain||EGF-like calcium-binding domain||Matrilin, coiled-coil trimerisation domain||von Willebrand factor, type A
ENSGALG00000016491		18.7814	164.743	-3.1328	0.00057447	0.0098987	APOB	Lipid transport protein, N-terminal||F-type ATP synthase subunit B-like, membrane domain||Apolipoprotein B100 C-terminal||Armadillo-type fold||Lipid transport protein, beta-sheet shell||Lipid transport, open beta-sheet||Vitellinogen, superhelical||Vitellinogen, open beta-sheet
ENSGALG00000016510		38.8242	98.4615	-1.3426	0.00023919	0.004756	KRTCAP3	Beta-casein-like
ENSGALG00000016511		400.799	936.086	-1.2238	4.73e-06	0.00016555	ADGRG2	GPS motif||GPCR, family 2, secretin-like||GPCR, family 2-like
ENSGALG00000016563		17.1207	205.508	-3.5854	1.31e-08	8.18e-07	ASB9	Ankyrin repeat-containing domain||Ankyrin repeat||SOCS protein, C-terminal
ENSGALG00000016574		66.8205	139.128	-1.0581	0.0016007	0.021928	GEMIN8	-
ENSGALG00000016575		23.7223	65.8826	-1.4737	0.0027402	0.033549	GPM6B	Myelin proteolipid protein PLP
ENSGALG00000016594		113.437	230.543	-1.0231	0.0025024	0.031254	FRMPD4	Ubiquitin-related domain||Band 4.1 domain||FERM domain||PDZ domain||FERM central domain||WW domain
ENSGALG00000016600		19.0527	120.347	-2.6591	3.24e-10	2.77e-08	Pomc	Opiodes neuropeptide||Pro-opiomelanocortin/corticotropin, ACTH, central region||Pro-opiomelanocortin/corticotropin, ACTH||Pro-opiomelanocortin N-terminal
ENSGALG00000016608		170.518	86.2973	0.98253	0.0016653	0.022571	ADCY3	Adenylyl cyclase class-3/4/guanylyl cyclase||Nucleotide cyclase
ENSGALG00000016618		101.754	274.934	-1.434	2.15e-06	8.28e-05	PNPLA4	Acyl transferase/acyl hydrolase/lysophospholipase||Patatin/Phospholipase A2-related
ENSGALG00000016629		672.09	2626.19	-1.9662	1.23e-06	5.05e-05	PRKX	Protein kinase domain||Protein kinase-like domain||Tyrosine-protein kinase, catalytic domain||Serine-threonine/tyrosine-protein kinase catalytic domain||Serine/threonine/dual specificity protein kinase, catalytic domain
ENSGALG00000016636		69.4063	195.649	-1.4951	4.47e-06	0.00015782	ARSH	Type I phosphodiesterase/nucleotide pyrophosphatase/phosphate transferase||Sulfatase||Alkaline-phosphatase-like, core domain
ENSGALG00000016665		1329.16	3569.68	-1.4253	6.11e-08	3.3e-06	FDFT1	Squalene/phytoene synthase||Farnesyl-diphosphate farnesyltransferase||Isoprenoid synthase domain
ENSGALG00000016666		2377.15	5215.8	-1.1337	1.6e-05	0.00048681	CTSB	Peptidase C1A, papain C-terminal||Peptidase C1A, propeptide
ENSGALG00000016676		81.3883	173.909	-1.0954	0.00056696	0.0097956	MCM3	DNA replication licensing factor Mcm3||P-loop containing nucleoside triphosphate hydrolase||AAA+ ATPase domain||Nucleic acid-binding, OB-fold||Mini-chromosome maintenance, DNA-dependent ATPase||Magnesium chelatase, ChlI subunit
ENSGALG00000016708		356.572	827.606	-1.2148	8.5e-06	0.00027498	ENPP4	Alkaline-phosphatase-like, core domain||Type I phosphodiesterase/nucleotide pyrophosphatase/phosphate transferase
ENSGALG00000016710		108.834	287.861	-1.4032	3.24e-06	0.00011986	CYP39A1	Cytochrome P450, E-class, group I||Cytochrome P450, E-class, group IV||Cytochrome P450
ENSGALG00000016718		367.267	146.225	1.3286	4.74e-06	0.00016555	ADGRF5	GPS motif||GPCR, family 2, secretin-like||Immunoglobulin V-set domain||SEA domain||Immunoglobulin subtype 2||Immunoglobulin I-set||Immunoglobulin||GPCR, family 2-like||Immunoglobulin subtype||GPCR, family 2, Ig-hepta receptor||Immunoglobulin-like domain
ENSGALG00000016759		633.815	265.621	1.2547	0.00079588	0.012894	MITD1	MIT
ENSGALG00000016761		83.0364	22.3922	1.8907	1.57e-06	6.3e-05	LYG2	Glycoside hydrolase, family 23||Lytic transglycosylase-like SLT domain||Lysozyme-like domain
ENSGALG00000016785		91.8664	185.097	-1.0107	0.0013817	0.019673	IL1RL1	Immunoglobulin subtype||Interleukin-1 receptor type I/II||Immunoglobulin-like domain||Immunoglobulin subtype 2||Toll/interleukin-1 receptor homology (TIR) domain||Immunoglobulin
ENSGALG00000016800		83.9894	459.745	-2.4526	1.43e-15	2.58e-13	C2orf40	-
ENSGALG00000016801		1653.93	6216.48	-1.9102	6.68e-13	7.84e-11	UXS1	Male sterility, NAD-binding||RmlD-like substrate binding domain||UDP-glucuronate decarboxylase N-terminal||NAD-dependent epimerase/dehydratase, N-terminal domain||3-beta hydroxysteroid dehydrogenase/isomerase
ENSGALG00000016803		0.384901	12.4011	-5.0098	0.0012877	0.018613	ST6GAL2	Glycosyl transferase, family 29||Glycoside hydrolase/deacetylase, beta/alpha-barrel
ENSGALG00000016807		512.055	237.102	1.1108	5.95e-05	0.001491	LIMS1	Zinc finger, LIM-type||LIM and senescent cell antigen-like-containing domain protein 1
ENSGALG00000016809		339.213	156.798	1.1133	0.00015071	0.003218	Edar	Death-like domain||Death domain
ENSGALG00000016811		1685.46	817.084	1.0446	9.44e-05	0.0021869	-	Septin-type guanine nucleotide-binding (G) domain||P-loop containing nucleoside triphosphate hydrolase||Septin
ENSGALG00000016817		177.344	394.76	-1.1544	4.94e-05	0.0012668	RASA3	Pleckstrin homology domain||Zinc finger, Btk motif||Ras GTPase-activating protein||Rho GTPase activation protein||C2 domain
ENSGALG00000016820		424.471	1178.98	-1.4738	6.7e-08	3.61e-06	GAS6	Epidermal growth factor-like domain||EGF-like calcium-binding domain||Gamma-carboxyglutamic acid-rich (GLA) domain||Laminin G domain||Concanavalin A-like lectin/glucanase domain
ENSGALG00000016844		1297.4	748.09	0.79434	0.0024703	0.030991	RAB20	Small GTPase superfamily, Rho type||Small GTPase superfamily, ARF/SAR type||Small GTPase superfamily||P-loop containing nucleoside triphosphate hydrolase||Small GTPase superfamily, Ras type||Small GTPase superfamily, Rab type||Mitochondrial Rho-like||Small GTP-binding protein domain
ENSGALG00000016852		133.057	688.607	-2.3716	2.3e-06	8.78e-05	BAFF	Tumour necrosis factor domain||Tumour necrosis factor-like domain
ENSGALG00000016881		21.1458	50.6029	-1.2589	0.0043889	0.048133	GPR183	GPCR, rhodopsin-like, 7TM||G protein-coupled receptor, rhodopsin-like
ENSGALG00000016893		249.521	134.267	0.89406	0.0028319	0.034323	UGGT2	-||Glycosyl transferase, family 8||UDP-glucose:Glycoprotein Glucosyltransferase||Nucleotide-diphospho-sugar transferases
ENSGALG00000016902		27.1493	69.9676	-1.3658	0.00077193	0.01258	GPC5	Glypican
ENSGALG00000016912		221.715	393.729	-0.8285	0.0034667	0.040426	EDNRB	Endothelin receptor family||Endothelin receptor B||7TM GPCR, olfactory receptor/chemoreceptor Srsx||7TM GPCR, serpentine receptor class x (Srx)||GPCR, rhodopsin-like, 7TM||G protein-coupled receptor, rhodopsin-like||Bombesin receptor
ENSGALG00000016933		474.671	245.763	0.94966	0.00225	0.02871	DACH1	DNA binding domain, putative||Transforming protein Ski
ENSGALG00000016975		163.911	78.8439	1.0558	0.00071124	0.011792	KCTD4	BTB/POZ fold||BTB/POZ-like||Potassium channel tetramerisation-type BTB domain
ENSGALG00000016986		234.185	597.553	-1.3514	1.29e-06	5.28e-05	LCP1	Calmodulin-regulated spectrin-associated protein, CH domain||EF-hand domain||Calponin homology domain
ENSGALG00000016988		1100.5	481.547	1.1924	0.0014233	0.020076	KIAA0226L	-
ENSGALG00000016996		2999.86	6685.44	-1.1561	9.65e-06	0.00030868	ITM2B	BRICHOS domain
ENSGALG00000016998		33.536	130.315	-1.9582	1.07e-07	5.42e-06	-//-
ENSGALG00000017002		1166.57	1991.19	-0.77136	0.0028141	0.034237	FNDC3A	Fibronectin type III
ENSGALG00000017012		135.559	283.727	-1.0656	0.00071128	0.011792	KCNRG	Potassium channel tetramerisation-type BTB domain||BTB/POZ-like||BTB/POZ fold
ENSGALG00000017027		14.7467	96.4953	-2.7101	6.82e-05	0.0016581	THSD1	Plasmodium circumsporozoite protein||Thrombospondin, type 1 repeat
ENSGALG00000017032		2006.1	523.896	1.937	6.71e-05	0.0016456	SLC25A15	Mitochondrial substrate/solute carrier||Mitochondrial carrier domain
ENSGALG00000017039		252.554	580.507	-1.2007	0.00021549	0.0043472	STOML3	Band 7 protein||Stomatin family
ENSGALG00000017041		8.9006	71.1338	-2.9986	0.0037477	0.042885	FREM2	Na-Ca exchanger/integrin-beta4||Cadherin-like
ENSGALG00000017046		221.472	434.778	-0.97316	0.00075924	0.012426	OSF-2	EMI domain||TGF beta-induced protein bIGH3/osteoblast-specific factor 2||FAS1 domain
ENSGALG00000017062		139.616	458.487	-1.7154	0.00017544	0.0036697	NBEA	Concanavalin A-like lectin/glucanase domain||BEACH domain||WD40 repeat||Armadillo-type fold||WD40-repeat-containing domain||Domain of unknown function DUF1088
ENSGALG00000017068		477.986	77.8672	2.6179	7.94e-18	1.82e-15	KL	Glycoside hydrolase, family 1||Glycoside hydrolase superfamily
ENSGALG00000017163		3024.26	1774.99	0.76877	0.0029516	0.03555	ACAT1	Thiolase||Beta-ketoacyl synthase, N-terminal||Thiolase-like||Thiolase, N-terminal||Thiolase, C-terminal
ENSGALG00000017167		96.5679	27.46	1.8142	0.00041367	0.0075828	SLC35F2	Solute carrier family 35 member SLC35F1/F2/F6||EamA domain
ENSGALG00000017169		64.8423	18.7042	1.7936	3.2e-05	0.00087194	ELMOD1	Engulfment/cell motility, ELMO
ENSGALG00000017184		0	14.377	#NAME?	3.57e-06	0.00013014	MMP7	Peptidase, metallopeptidase||Peptidase M10A||Peptidase M10, metallopeptidase||Peptidoglycan binding-like
ENSGALG00000017214		93.0817	35.4486	1.3928	0.00044667	0.0080421	HEPHL1	Multicopper oxidase, type 2||Cupredoxin||Multicopper oxidase, type 3
ENSGALG00000017217		136.748	48.9277	1.4828	1.74e-05	0.0005202	VSTM5	Immunoglobulin subtype||Immunoglobulin V-set domain
ENSGALG00000017226		75.5908	221.877	-1.5535	6.56e-07	2.88e-05	CCDC67	tRNA-binding arm
ENSGALG00000017229		62.889	174.117	-1.4692	0.00010911	0.0024678	FAT3	EGF-like calcium-binding domain||Epidermal growth factor-like domain||Concanavalin A-like lectin/glucanase domain||Cadherin||Laminin G domain||Cadherin-like
ENSGALG00000017239		1330.21	3027.03	-1.1862	4.53e-06	0.00015976	CTSC	Peptidase C1A, papain C-terminal||Cathepsin C exclusion
ENSGALG00000017301		56.9939	16.2006	1.8148	5.46e-05	0.0013824	-	Peptidase M12B, propeptide||Epidermal growth factor-like domain||ADAM, cysteine-rich||Blood coagulation inhibitor, Disintegrin||Peptidase M12B, ADAM/reprolysin
ENSGALG00000017329		388.189	856.119	-1.1411	2.28e-05	0.00066105	FCHSD2	Variant SH3 domain||SH3 domain||FCH domain
ENSGALG00000017343		2216.2	4513.09	-1.026	9.78e-05	0.0022494	FOLR1	Folate receptor-like
ENSGALG00000017350		317.937	605.85	-0.93022	0.00073925	0.012158	RRM1	Ribonucleotide reductase large subunit, N-terminal||ATP-cone||Ribonucleotide reductase R1 subunit, N-terminal||Ribonucleotide reductase, class I , alpha subunit||Ribonucleotide reductase large subunit, C-terminal
ENSGALG00000017362		23.3096	71.1908	-1.6108	8.63e-05	0.0020187	HAVCR1	Immunoglobulin-like domain||Immunoglobulin V-set domain||Immunoglobulin I-set
ENSGALG00000017371		12.147	45.8444	-1.9161	9.22e-05	0.0021403	SPSB4	B30.2/SPRY domain||Concanavalin A-like lectin/glucanase domain||SPRY domain
ENSGALG00000017393		150.75	549.084	-1.8649	1.09e-10	9.91e-09	PKDCC	-
ENSGALG00000017493		228.813	111.727	1.0342	0.0004738	0.0084281	-	Galactose-binding domain-like||DNA-repair protein Xrcc1, N-terminal||Zinc finger, FYVE/PHD-type
ENSGALG00000017553		433.711	796.508	-0.87696	0.0011408	0.01684	-	Phox homologous domain
ENSGALG00000017652		247.696	118.989	1.0577	0.00031776	0.0060555	TTC9	Tetratricopeptide TPR1||Tetratricopeptide TPR2||Tetratricopeptide repeat-containing domain||Tetratricopeptide repeat
ENSGALG00000017674		243.385	520.951	-1.0979	8.13e-05	0.0019134	-	Immunoglobulin C1-set
ENSGALG00000017849		60.6924	26.9774	1.1698	0.0045541	0.049493	-//-
ENSGALG00000018557		165.621	326.94	-0.98114	0.00082607	0.01326	SOD3	Superoxide dismutase, copper/zinc binding domain
ENSGALG00000018634		506.268	884.004	-0.80415	0.0031829	0.037909	-	Cytochrome P450, E-class, group I, CYP2J-like||Cytochrome P450, E-class, group I, CYP2A-like||Cytochrome P450, E-class, group IV||Cytochrome P450, E-class, group I||Cytochrome P450, E-class, group I, CYP2D-like||Cytochrome P450
ENSGALG00000018733		256.842	138.666	0.88927	0.0020824	0.027081	-//-
ENSGALG00000018767		18.996	52.1737	-1.4576	0.0010826	0.016202	-	NAD:arginine ADP-ribosyltransferase, ART
ENSGALG00000018783		70.0461	10.8015	2.6971	2.02e-09	1.46e-07	HOXC10	Homeodomain, metazoa||Homeobox domain||Homeodomain-like
ENSGALG00000018947		1.82098	24.4151	-3.745	1.83e-06	7.27e-05	KRT5	Intermediate filament protein||Prefoldin||Keratin, type II
ENSGALG00000018967		1381.09	2908.09	-1.0743	4e-05	0.0010622	LYN	SH2 domain||Serine/threonine/dual specificity protein kinase, catalytic domain||Tyrosine-protein kinase, catalytic domain||Serine-threonine/tyrosine-protein kinase catalytic domain||SH3 domain||Protein kinase-like domain||Protein kinase domain||Variant SH3 domain
ENSGALG00000018998		262.52	101.617	1.3693	5.46e-06	0.00018844	UNC5A	Immunoglobulin I-set||ZU5 domain||Immunoglobulin subtype 2||Death-like domain||Thrombospondin, type 1 repeat||Immunoglobulin subtype||Immunoglobulin-like domain||Death domain
ENSGALG00000019017		686.684	1255.4	-0.87043	0.0011845	0.017376	GLTP	Glycolipid transfer protein domain
ENSGALG00000019041		26.3048	6.33375	2.0542	0.00099098	0.015162	NOBOX	Homeodomain-like||Homeobox domain
ENSGALG00000019060		79.1585	154.335	-0.96325	0.0035189	0.040865	MMP27	Hemopexin-like repeats||Peptidase M10, metallopeptidase||Peptidoglycan binding-like||Peptidase M10A, stromelysin-type||Peptidase, metallopeptidase||Peptidase M10A||Hemopexin-like domain
ENSGALG00000019061		75.8068	455.203	-2.5861	4.47e-17	9.36e-15	-	Peptidase M10A, stromelysin-type||Hemopexin-like domain||Peptidase, metallopeptidase||Peptidase M10A||Hemopexin-like repeats||Peptidoglycan binding-like||Peptidase M10, metallopeptidase
ENSGALG00000019063		255.006	1075.17	-2.076	1.5e-13	1.99e-11	MMP10	Hemopexin-like domain||Peptidase M10A||Peptidase, metallopeptidase||Peptidase M10A, stromelysin-type||Peptidoglycan binding-like||Peptidase M10, metallopeptidase||Hemopexin-like repeats
ENSGALG00000019094		609.157	274.282	1.1512	3.06e-05	0.00084102	PHF11	Zinc finger, FYVE/PHD-type||Zinc finger, PHD-type
ENSGALG00000019114		2385.18	8078.45	-1.76	2.87e-11	2.85e-09	CLDN10	PMP-22/EMP/MP20/Claudin superfamily||Claudin||Claudin-10
ENSGALG00000019157		29.9936	8.78241	1.772	0.0022509	0.02871	SMPX	-
ENSGALG00000019261		222.277	120.845	0.87921	0.0034151	0.039958	ARHGAP8	Rho GTPase-activating protein domain||Rho GTPase activation protein||CRAL-TRIO domain
ENSGALG00000019267		4.38964	30.8847	-2.8147	0.00019859	0.0040577	-	Cadherin-like||Alpha-dystroglycan domain 2||Dystroglycan-type cadherin-like||Putative Ig||Dystroglycan
ENSGALG00000019276		298.296	134.845	1.1454	7.54e-05	0.0017965	-	Organic anion transporter polypeptide OATP||Major facilitator superfamily domain||Kazal domain||Major facilitator superfamily
ENSGALG00000019280		13.0203	1.3398	3.2807	0.0008637	0.01368	LMO3	Zinc finger, LIM-type
ENSGALG00000019283		562.692	995.88	-0.82363	0.0020801	0.027069	-	Aldo/keto reductase subgroup||NADP-dependent oxidoreductase domain
ENSGALG00000019304		75.7451	22.365	1.7599	0.0024557	0.030861	ASCL4	Myc-type, basic helix-loop-helix (bHLH) domain
ENSGALG00000019382		27.3293	5.09909	2.4221	0.001888	0.025044	GRM8	Extracellular ligand-binding receptor||GPCR, family 3||Periplasmic binding protein-like I||GPCR, family 3, metabotropic glutamate receptor 8||GPCR, family 3, metabotropic glutamate receptor||GPCR, family 3, C-terminal||GPCR, family 3, metabotropic glutamate receptor 4||GPCR, family 3, nine cysteines domain
ENSGALG00000019397		1304.73	2246.96	-0.78422	0.0038588	0.043766	CERK	ATP-NAD kinase-like domain||Diacylglycerol kinase, catalytic domain
ENSGALG00000019430		2270.91	900.934	1.3338	0.00012978	0.002858	-	CD59 antigen||Ly-6 antigen / uPA receptor -like
ENSGALG00000019451		26.1535	173.259	-2.7279	9.31e-14	1.29e-11	C8orf88	-
ENSGALG00000019489		152.163	375.685	-1.3039	7.99e-06	0.00026005	CHST9	Sulfotransferase
ENSGALG00000019551		0	68.3006	#NAME?	1.9e-13	2.47e-11	OVALY	Serpin domain
ENSGALG00000019602		122.879	264.328	-1.1051	0.00018475	0.0038236	-	Immunoglobulin V-set, subgroup||Immunoglobulin V-set domain||Immunoglobulin-like domain||Immunoglobulin subtype||Immunoglobulin C1-set
ENSGALG00000019795		357.074	167.765	1.0898	0.00011525	0.0025824	-//-
ENSGALG00000019852		15.8275	0.686321	4.5274	1.37e-05	0.00042188	-	MeleagrinCygnin
ENSGALG00000019866		210.402	420.496	-0.99894	0.00043095	0.007825	PFN4	Profilin
ENSGALG00000019987		348.658	898.411	-1.3656	7.46e-07	3.22e-05	LRP11	PKD domain||Low-density lipoprotein (LDL) receptor class A repeat
ENSGALG00000020084		45.6004	305.493	-2.744	4.34e-17	9.18e-15	CAPN13	EF-hand domain||Peptidase C2, calpain, catalytic domain||Peptidase C2, calpain family||Peptidase C2, calpain, domain III||Peptidase C2, calpain, large subunit, domain III
ENSGALG00000020139		128.623	541.296	-2.0733	1.1e-06	4.59e-05	DTHD1	Death-like domain
ENSGALG00000020151		0.333136	60.9059	-7.5143	5.83e-19	1.63e-16	NMU	Neuromedin U, C-terminal
ENSGALG00000020180		111.723	776.388	-2.7969	3.62e-08	2.03e-06	ALB	Serum albumin, N-terminal||ALB/AFP/VDB||Serum albumin-like||Alpha-fetoprotein
ENSGALG00000020193		3.87334	94.3041	-4.6057	3.88e-19	1.11e-16	PLAC8	Uncharacterised protein family Cys-rich
ENSGALG00000020261		96.0964	196.368	-1.031	0.00094271	0.014599	AKAP14	-
ENSGALG00000020471		1.43785	11.8709	-3.0454	0.0029355	0.035379	-//-
ENSGALG00000020497		80.0747	31.9366	1.3261	0.00038859	0.0071985	IFITM10	CD225/Dispanin family
ENSGALG00000020522		202.437	84.4801	1.2608	7.35e-05	0.00176	MYRF	NDT80 DNA-binding domain||p53-like transcription factor, DNA-binding
ENSGALG00000020561		116.125	295.693	-1.3484	5.09e-06	0.00017663	-	Concanavalin A-like lectin/glucanase domain||Laminin G domain||Cadherin-like
ENSGALG00000020616		27.8705	8.94768	1.6392	0.0042164	0.046717	-//-
ENSGALG00000020700		41.5504	117.273	-1.4969	0.0012288	0.017891	-//-
ENSGALG00000020719		45.4707	106.04	-1.2216	0.00061072	0.010411	-	Lamin Tail Domain
ENSGALG00000020772		7.18215	57.3793	-2.998	0.00090993	0.014159	-	Lipid transport protein, beta-sheet shell||Vitellinogen, superhelical||Vitellinogen, beta-sheet shell||Lipid transport protein, N-terminal||Vitellinogen, open beta-sheet||von Willebrand factor, type D domain
ENSGALG00000020788		106.664	39.3191	1.4398	6.24e-05	0.0015549	CCDC141	Spectrin repeat||Immunoglobulin I-set||Immunoglobulin subtype 2||Immunoglobulin-like domain||Immunoglobulin subtype
ENSGALG00000020791		0.384901	8.64291	-4.489	0.0021378	0.027671	CLCA2	Domain of unknown function DUF1973||von Willebrand factor, type A||Chloride channel calcium-activated||Calcium-activated chloride channel protein
ENSGALG00000020794		6.3266	27.2619	-2.1074	0.00060018	0.01025	-//-
ENSGALG00000020906		483.666	1038.59	-1.1025	5.43e-05	0.001378	GAS2L2	Calponin homology domain||Growth-arrest-specific protein 2 domain
ENSGALG00000021009		38.373	116.222	-1.5987	1.27e-05	0.00039437	FOXL2	Transcription factor, fork head
ENSGALG00000021021		67.4031	131.604	-0.96531	0.0037817	0.043221	ARL4C	Small GTPase superfamily, ARF/SAR type||Elongation factor, GTP-binding domain||P-loop containing nucleoside triphosphate hydrolase||Small GTPase superfamily, SAR1-type||Small GTPase superfamily||Small GTPase superfamily, Rab type||Signal recognition particle receptor, beta subunit||Mitochondrial Rho-like||Small GTPase superfamily, ARF type||Small GTP-binding protein domain
ENSGALG00000021034		658.675	382.661	0.7835	0.0032142	0.038131	SFI1	-
ENSGALG00000021039		927.863	450.716	1.0417	8.43e-05	0.0019796	HKDC1	Hexokinase, N-terminal||Hexokinase, C-terminal||Hexokinase
ENSGALG00000021087		551.896	1316.28	-1.254	9.98e-05	0.0022876	-	Carboxylesterase, type B||Alpha/Beta hydrolase fold||Alpha/beta hydrolase fold-3
ENSGALG00000021104		994.617	507.919	0.96954	0.00026475	0.0051733	SLC22A4	Major facilitator superfamily domain||Major facilitator superfamily||General substrate transporter||Organic cation transport protein
ENSGALG00000021139		10892.7	57198.3	-2.3926	1.21e-13	1.61e-11	-	Immunoglobulin V-set, subgroup||Immunoglobulin||Immunoglobulin V-set domain||Immunoglobulin subtype||Immunoglobulin C1-set||Immunoglobulin-like domain||CD80-like, immunoglobulin C2-set
ENSGALG00000021142		41.3583	359.153	-3.1183	3.28e-21	1.31e-18	-	Immunoglobulin-like domain||Immunoglobulin V-set domain||Immunoglobulin V-set, subgroup
ENSGALG00000021174		488.774	879.905	-0.84818	0.001909	0.025304	-	GPI mannosyltransferase
ENSGALG00000021183		663.169	1128.97	-0.76756	0.0041229	0.045975	CFAP161	-
ENSGALG00000021211		11.2679	38.5066	-1.7729	0.00044503	0.0080201	PRF1	Membrane attack complex component/perforin (MACPF) domain||C2 domain
ENSGALG00000021225		43.8905	105.755	-1.2688	0.00055343	0.009621	-	Borealin-like, N-terminal||Cell division protein borealin
ENSGALG00000021238		134.58	577.185	-2.1006	6.89e-13	8.03e-11	-	Cytochrome P450, E-class, group I||Cytochrome P450
ENSGALG00000021274		18.6071	73.5838	-1.9835	0.00057235	0.0098799	-	Nucleoside phosphatase GDA1/CD39
ENSGALG00000021334		130.406	255.762	-0.97179	0.0011593	0.017072	RNF26	Zinc finger, RING-type
ENSGALG00000021375		2.33906	212.017	-6.5021	1.22e-11	1.26e-09	-//-
ENSGALG00000021399		112.012	228.103	-1.026	0.00087634	0.013803	-	AAA+ ATPase domain||ABC transporter-like||P-loop containing nucleoside triphosphate hydrolase||Major facilitator superfamily domain
ENSGALG00000021404		14.2618	831.168	-5.8649	3.73e-58	1.43e-54	GCNT3	Glycosyl transferase, family 14
ENSGALG00000021568		75.8325	162.479	-1.0994	0.00074344	0.012199	-//-
ENSGALG00000021569		166.566	399.493	-1.2621	1.85e-05	0.00054998	C1QA	Complement C1q protein||Collagen triple helix repeat||Tumour necrosis factor-like domain
ENSGALG00000021593		353.67	153.165	1.2073	0.0021867	0.028134	HEYL	Orange subgroup||Orange||Myc-type, basic helix-loop-helix (bHLH) domain
ENSGALG00000021676		1663.97	2896.95	-0.7999	0.0020775	0.027054	-//-
ENSGALG00000021702		162.904	81.6073	0.99725	0.0013383	0.019236	-	Zinc finger, C2H2||Zinc finger, C2H2-like
ENSGALG00000021706		49.0609	16.9393	1.5342	0.00058223	0.010014	-//-
ENSGALG00000022008		2.72219	18.5935	-2.772	0.0033471	0.039329	-//-
ENSGALG00000022080		688.779	260.616	1.4021	3.4e-07	1.59e-05	-//-
ENSGALG00000022247		2.7704	15.2696	-2.4625	0.0040697	0.045541	-//-
ENSGALG00000022430		120.747	32.1037	1.9112	1.79e-06	7.14e-05	-//-
ENSGALG00000022490		325.397	570.115	-0.80905	0.0032543	0.038412	ARPC1B	Actin-related protein 2/3 complex subunit 1||WD40 repeat||WD40-repeat-containing domain
ENSGALG00000022635		102.126	215.248	-1.0757	0.0010009	0.015238	-//-
ENSGALG00000022770		32.3651	109.213	-1.7546	0.0037861	0.043221	-	Leucine-rich repeat||Leucine-rich repeat, typical subtype
ENSGALG00000022789		520.037	900.993	-0.7929	0.0025879	0.032072	CPQ	Syndecan/Neurexin domain||Neurexin/syndecan/glycophorin C||Peptidase M28||Peptidase M20
ENSGALG00000022871		259.581	511.446	-0.9784	0.00033426	0.006326	HHLA2	Immunoglobulin V-set, subgroup||Immunoglobulin V-set domain||Immunoglobulin subtype 2||Immunoglobulin I-set||Immunoglobulin-like domain||Immunoglobulin subtype
ENSGALG00000022985		200.846	89.8226	1.1609	0.00019608	0.0040234	PPAR	Nuclear hormone receptor, ligand-binding, core||Peroxisome proliferator-activated receptor, alpha||Peroxisome proliferator-activated receptor||Steroid hormone receptor||Zinc finger, nuclear hormone receptor-type||Nuclear hormone receptor, ligand-binding
ENSGALG00000023094		0.719815	43.781	-5.9265	3.01e-07	1.42e-05	-//-
ENSGALG00000023157		13156.8	6779.89	0.95648	0.00019747	0.0040471	REEP5	TB2/DP1/HVA22-related protein
ENSGALG00000023189		37.7116	100.477	-1.4138	0.0043066	0.047528	-//-
ENSGALG00000023237		730.53	387.847	0.91346	0.00096866	0.014928	RCCD1	Regulator of chromosome condensation 1/beta-lactamase-inhibitor protein II||Regulator of chromosome condensation, RCC1
ENSGALG00000023347		51.3429	104.421	-1.0242	0.0031489	0.037574	-	Sterol-sensing domain||Patched
ENSGALG00000023419		15.1448	49.845	-1.7186	0.00021668	0.0043609	HOXD4	Homeobox domain||Homeodomain, metazoa||Homeodomain-like||Homeobox protein, antennapedia type
ENSGALG00000023468		193.638	96.3733	1.0067	0.0010454	0.015781	VPS9D1	Vacuolar sorting protein 9||MIT||Vacuolar sorting protein 9, subgroup
ENSGALG00000023480		79.824	179.269	-1.1672	0.00026701	0.0052068	FBXO39	F-box domain
ENSGALG00000023506		399.573	213.566	0.90378	0.0014879	0.020766	NINL	-
ENSGALG00000023580		16.6955	48.3974	-1.5355	0.00098224	0.015064	CLDN19	Claudin||PMP-22/EMP/MP20/Claudin superfamily
ENSGALG00000023590		425.861	188.404	1.1766	2.71e-05	0.00076044	KIAA1755	-
ENSGALG00000023601		140.893	67.938	1.0523	0.0043265	0.047666	-	Protein of unknown function DUF1776, fungi||Short-chain dehydrogenase/reductase SDR||Glucose/ribitol dehydrogenase
ENSGALG00000023622		94.1211	663.689	-2.8179	1.04e-20	3.85e-18	Worthington	Avidin||Avidin/streptavidin
ENSGALG00000023626		52.107	370.752	-2.8309	4.86e-10	3.98e-08	NTN1	Netrin domain||Tissue inhibitor of metalloproteinases-like, OB-fold||Netrin module, non-TIMP type||Laminin, N-terminal||Galactose-binding domain-like||EGF-like, laminin
ENSGALG00000023670		12.4319	67.2925	-2.4364	0.0015016	0.020898	NAALADL2	Transferrin receptor-like, dimerisation domain||Peptidase M28
ENSGALG00000023708		228.574	604.388	-1.4028	3.34e-06	0.00012254	UBXN10	Ubiquitin-related domain||UBX domain
ENSGALG00000023709		73.7813	28.6685	1.3638	0.00047921	0.0085008	-	Torsin||P-loop containing nucleoside triphosphate hydrolase
ENSGALG00000023781		28.4783	78.1378	-1.4562	0.00028122	0.0054453	TREM-A1	Immunoglobulin-like domain||Immunoglobulin subtype||Immunoglobulin V-set domain
ENSGALG00000023821		402.731	156.433	1.3643	0.0034203	0.039994	DHX58	DEAD/DEAH box helicase domain||Helicase, C-terminal||C-terminal domain of RIG-I||Helicase superfamily 1/2, ATP-binding domain||Helicase/UvrB domain||P-loop containing nucleoside triphosphate hydrolase
ENSGALG00000023824		4.67279	31.8496	-2.7689	1.34e-05	0.00041404	-	Alpha/beta hydrolase fold-1||Alpha/Beta hydrolase fold||Partial AB-hydrolase lipase domain
ENSGALG00000023846		133.732	47.4058	1.4962	7.77e-06	0.00025464	-//-
ENSGALG00000023882		1276.26	585.291	1.1247	2.12e-05	0.00061894	MALL	Marvel domain||Myelin and lymphocyte (MAL) protein
ENSGALG00000023904		3359.93	1024.39	1.7137	7.29e-06	0.00024036	FIBIN	-
ENSGALG00000023925		664.526	1675.33	-1.334	4.36e-05	0.0011456	-	Cytochrome P450, E-class, group I||Cytochrome P450
ENSGALG00000023953		244.869	92.9769	1.3971	0.00075103	0.012313	CR2	Sushi/SCR/CCP domain
ENSGALG00000024118		4.02863	29.6349	-2.8789	8.96e-06	0.00028828	SLAMF1	-
ENSGALG00000024122		6.28805	44.2341	-2.8145	8.56e-06	0.00027639	TNFRSF13B	TACI, cysteine-rich domain||Tumour necrosis factor receptor 13B
ENSGALG00000024357		235.631	90.9557	1.3733	4.58e-06	0.00016102	B-G	Immunoglobulin-like domain||Immunoglobulin subtype||Immunoglobulin V-set, subgroup||Immunoglobulin V-set domain||Immunoglobulin I-set
ENSGALG00000024398		2306.12	1057.88	1.1243	2.02e-05	0.00059193	RPS28	Nucleic acid-binding, OB-fold||Ribosomal protein S28e
ENSGALG00000024441		445.116	778.261	-0.80607	0.0028269	0.034306	-//-
ENSGALG00000025770		25.4504	98.6509	-1.9546	4.13e-07	1.88e-05	ARX	Homeodomain-like||Homeobox domain
ENSGALG00000025804		5280.13	1842.14	1.5192	1.36e-05	0.00041883	CLCN2	Chloride channel ClC-2||Chloride channel, core||CBS domain||Chloride channel, voltage gated
ENSGALG00000025860		278.542	79.0927	1.8163	0.0001765	0.0036845	-	Rho GTPase activation protein||Rho GTPase-activating protein domain
ENSGALG00000025879		2.39083	29.1327	-3.6071	7.06e-07	3.07e-05	-	CD59 antigen||Ly-6 antigen / uPA receptor -like
ENSGALG00000025911		807.835	407.227	0.98823	0.0032344	0.038262	ARHGDIG	Immunoglobulin E-set||RHO protein GDP dissociation inhibitor
ENSGALG00000025913		16.9233	3.33201	2.3445	0.0029254	0.035301	-//-
ENSGALG00000025926		33.2378	136.65	-2.0396	1.05e-08	6.66e-07	MZB1	-
ENSGALG00000025982		642.6	1592.7	-1.3095	1.36e-06	5.53e-05	-//-
ENSGALG00000026038		131.303	43.0917	1.6074	8.02e-05	0.0018921	ERI2	Zinc finger, GRF-type||Exonuclease, RNase T/DNA polymerase III||Exonuclease||Ribonuclease H-like domain
ENSGALG00000026042		27.651	102.195	-1.8859	7.44e-07	3.22e-05	SHISA3	-
ENSGALG00000026070		58.9469	245.239	-2.0567	1.9e-10	1.67e-08	-	Serine/threonine/dual specificity protein kinase, catalytic domain||Tyrosine-protein kinase, catalytic domain||Serine-threonine/tyrosine-protein kinase catalytic domain||Lipopolysaccharide kinase||Protein kinase-like domain||Protein kinase domain
ENSGALG00000026086		0	6.45885	#NAME?	0.00341	0.039922	CRYBB2	Beta/gamma crystallin||Gamma-crystallin-related
ENSGALG00000026113		1631.97	908.908	0.84441	0.0011025	0.016436	CARHSP1	Cold-shock protein, DNA-binding||Cold shock protein||Nucleic acid-binding, OB-fold
ENSGALG00000026165		904.643	500.873	0.8529	0.0013716	0.019569	TTC31	RNA recognition motif domain||Tetratricopeptide TPR1||Tetratricopeptide TPR2||Tetratricopeptide repeat-containing domain||Tetratricopeptide repeat
ENSGALG00000026173		676.785	1399.62	-1.0483	0.0012108	0.017655	-	Saposin-like||Saposin B||Saposin-like type B, 1
ENSGALG00000026180		3161.7	5677.22	-0.84448	0.0014335	0.020146	MSX2	Homeodomain-like||Homeodomain, metazoa||Homeobox domain
ENSGALG00000026184		888.032	1760.75	-0.98751	0.00015432	0.0032762	CREG1	Cellular repressor of E1A-stimulated genes (CREG)||FMN-binding split barrel
ENSGALG00000026188		34.9632	101.824	-1.5422	0.00012914	0.0028472	-	Epidermal growth factor-like domain||Protein of unknown function DUF3522
ENSGALG00000026241		362.641	189.061	0.93969	0.00076155	0.012453	GRIN3B	Periplasmic binding protein-like I||Ionotropic glutamate receptor, L-glutamate and glycine-binding domain||Ionotropic glutamate receptor||Ionotropic glutamate receptor, metazoa
ENSGALG00000026246		100.827	272.562	-1.4347	0.00028648	0.005536	GIF	Cobalamin (vitamin B12)-binding transporter, eukaryotic
ENSGALG00000026249		34.5275	5.88393	2.5529	8.02e-05	0.0018921	HOXC6	Homeodomain-like||Homeodomain, metazoa||Homeobox domain
ENSGALG00000026285		265.345	470.217	-0.82546	0.0026089	0.03225	FITM2	Fat storage-inducing transmembrane protein
ENSGALG00000026297		90.4126	170.88	-0.91838	0.0039014	0.044155	-	Peptidase M10A, stromelysin-type||Peptidase, metallopeptidase||Peptidase M10A||Hemopexin-like domain||Hemopexin-like repeats||Peptidase M10, metallopeptidase||Peptidoglycan binding-like
ENSGALG00000026301		87.1797	451.66	-2.3732	6.67e-15	1.09e-12	-	Serine/threonine/dual specificity protein kinase, catalytic domain||Serine-threonine/tyrosine-protein kinase catalytic domain||Tyrosine-protein kinase, catalytic domain||Protein kinase domain||Protein kinase-like domain
ENSGALG00000026364		3042.53	7021.42	-1.2065	3.56e-06	0.00012984	ASAH1	Choloylglycine hydrolase/NAAA C-terminal||Acid ceramidase-like||Nucleophile aminohydrolases, N-terminal
ENSGALG00000026384		131.797	248.205	-0.91322	0.0023882	0.03018	PCSK4	Insulin-like growth factor binding protein, N-terminal||Proteinase inhibitor, propeptide||Peptidase S8, subtilisin-related||Proprotein convertase, P||Peptidase S8/S53 domain||Galactose-binding domain-like
ENSGALG00000026415		1.00296	17.1822	-4.0986	0.0043229	0.047654	-	PLC-like phosphodiesterase, TIM beta/alpha-barrel domain||Glycerophosphodiester phosphodiesterase domain
ENSGALG00000026465		389.585	1467.51	-1.9134	5.34e-12	5.68e-10	TMEM100	-
ENSGALG00000026483		9.94899	52.5084	-2.3999	1.63e-05	0.00049311	TDRD6	Tudor domain||Survival motor neuron
ENSGALG00000026536		7.26713	26.4567	-1.8642	0.0025392	0.031632	IP6K3	Inositol polyphosphate kinase
ENSGALG00000026545		1619.37	2934.84	-0.85785	0.0044759	0.048836	-	Sodium:neurotransmitter symporter
ENSGALG00000026553		62.2413	23.1314	1.428	0.00059686	0.010211	CMYA5	Concanavalin A-like lectin/glucanase domain||SPRY domain||B30.2/SPRY domain||Butyrophylin-like||Fibronectin type III
ENSGALG00000026558		1012.43	508.132	0.99455	0.00015782	0.0033453	ZNF362	Zinc finger, C2H2-like||Zinc finger, C2H2
ENSGALG00000026584		1.721	19.7906	-3.5235	4.27e-05	0.0011253	-	Lysophospholipase, catalytic domain||Acyl transferase/acyl hydrolase/lysophospholipase
ENSGALG00000026609		209.764	114.683	0.87112	0.002993	0.035963	-	RGS domain||G-protein gamma-like domain||DEP domain
ENSGALG00000026613		42.7909	204.797	-2.2588	1.35e-08	8.35e-07	S100A4	EF-hand domain||S100/CaBP-9k-type, calcium binding, subdomain
ENSGALG00000026645		8.9567	0.686321	3.706	0.0037061	0.042538	-//-
ENSGALG00000026663		350.542	940.636	-1.424	1.9e-07	9.26e-06	CX3CL1	Chemokine interleukin-8-like domain
ENSGALG00000026672		0.66805	12.5756	-4.2345	0.00035155	0.0066141	-//-
ENSGALG00000026687		513.575	281.247	0.86874	0.0012949	0.018668	PLCD4	Pleckstrin homology domain||Phospholipase C, phosphoinositol-specific, EF-hand-like||EF-hand domain||Phospholipase C, phosphatidylinositol-specific , X domain||Phospholipase C, phosphatidylinositol-specific, Y domain||PLC-like phosphodiesterase, TIM beta/alpha-barrel domain||Phosphoinositide phospholipase C family||C2 domain
ENSGALG00000026694		99.0733	36.2099	1.4521	6.92e-05	0.0016768	BAALC	BAALC
ENSGALG00000026697		10.0822	62.6977	-2.6366	4.32e-05	0.0011355	-	Alpha/Beta hydrolase fold||Carboxylesterase, type B
ENSGALG00000026698		347.065	133.927	1.3738	1.84e-06	7.27e-05	-	Ets domain
ENSGALG00000026731		1097.06	637.359	0.78346	0.0030958	0.036987	WDR13	WD40 repeat||WD40-repeat-containing domain
ENSGALG00000026733		5.8275	112.871	-4.2757	1.11e-19	3.55e-17	FFAR4	G protein-coupled receptor, rhodopsin-like||GPCR, rhodopsin-like, 7TM
ENSGALG00000026763		73.6746	163.623	-1.1511	0.00036409	0.0068034	-	Epidermal growth factor-like domain||ADAM, cysteine-rich||Peptidase M12B, propeptide||Blood coagulation inhibitor, Disintegrin||Peptidase M12B, ADAM/reprolysin
ENSGALG00000026781		148.7	639.804	-2.1052	4.07e-13	4.95e-11	ALOX5AP	5-lipoxygenase-activating protein||Membrane-associated, eicosanoid/glutathione metabolism (MAPEG) protein
ENSGALG00000026821		30.3656	532.519	-4.1323	9.29e-26	5.59e-23	RUNX3	Acute myeloid leukemia 1 protein (AML1)/Runt||p53-like transcription factor, DNA-binding||Runt domain||Runt-related transcription factor RUNX||Runx, C-terminal domain
ENSGALG00000026823		85.7606	196.613	-1.197	0.00087043	0.013751	GPX2	Glutathione peroxidase||Thioredoxin-like fold
ENSGALG00000026862		2660.21	5762.61	-1.1152	0.0005278	0.0092267	CLDN1	Claudin||Claudin-1||PMP-22/EMP/MP20/Claudin superfamily
ENSGALG00000026870		797.694	2187.72	-1.4555	3.94e-08	2.19e-06	TMEM200C	Protein of unknown function DUF2371, TMEM200
ENSGALG00000026907		613.857	1426.89	-1.2169	5.77e-06	0.00019699	GMNC	-
ENSGALG00000026930		2762	1617.09	0.77232	0.0030549	0.036565	BAHCC1	Bromo adjacent homology (BAH) domain
ENSGALG00000026974		1674.91	691.971	1.2753	1.24e-06	5.07e-05	TMEM213	-
ENSGALG00000026983		798.676	386.323	1.0478	0.00010435	0.0023712	CHRD	CHRD||von Willebrand factor, type C||Chordin
ENSGALG00000027036		16.1738	81.3784	-2.331	3e-08	1.73e-06	PKIB	cAMP-dependent protein kinase inhibitor
ENSGALG00000027066		30.4006	5.74336	2.4041	7.3e-05	0.0017546	-	Sulphate anion transporter||Sulphate transporter
ENSGALG00000027089		119.811	50.5131	1.246	0.0002203	0.0044215	ANKLE1	Ankyrin repeat-containing domain||Ankyrin repeat
ENSGALG00000027103		32.4212	189.093	-2.5441	4.94e-13	5.99e-11	TSPAN19	Tetraspanin||Tetraspanin/Peripherin||Tetraspanin, EC2 domain
ENSGALG00000027133		168.142	360.595	-1.1007	0.00021538	0.0043472	CD83	Immunoglobulin subtype||Immunoglobulin-like domain||Immunoglobulin V-set, subgroup||Immunoglobulin V-set domain
ENSGALG00000027165		135.785	246.666	-0.86124	0.0043545	0.047865	RSFR	Ribonuclease A-domain||Pancreatic ribonuclease
ENSGALG00000027168		27.3935	74.2719	-1.439	0.00025646	0.0050575	CCDC3	Type III secretion sytem,YscO
ENSGALG00000027176		0	12.4011	#NAME?	0.00036234	0.0067972	-	Insulin-like growth factor binding protein, N-terminal
ENSGALG00000027201		89.5003	1124.95	-3.6518	6.93e-06	0.00023082	-	Retroviral nucleocapsid protein Gag||Zinc finger, CCHC-type||Retrovirus capsid, N-terminal domain||Retrovirus capsid, C-terminal
ENSGALG00000027213		31.8403	79.9699	-1.3286	0.00045308	0.0081423	ALX1	OAR domain||Homeobox domain||Homeodomain-like
ENSGALG00000027247		21.2001	81.6769	-1.9459	1.32e-06	5.39e-05	EOMES	p53-like transcription factor, DNA-binding||Transcription factor, T-box
ENSGALG00000027258		427.186	757.859	-0.82706	0.001992	0.026117	CDC42SE2	CRIB domain
ENSGALG00000027287		601.563	272.346	1.1433	2.42e-05	0.00068848	HK3	Hexokinase||Hexokinase, C-terminal||Hexokinase, N-terminal
ENSGALG00000027300		5293.55	2357.29	1.1671	0.00069106	0.011556	Id3	Myc-type, basic helix-loop-helix (bHLH) domain
ENSGALG00000027354		121.24	41.1437	1.5591	9.64e-06	0.00030868	MPND	-
ENSGALG00000027355		28.604	71.8595	-1.329	0.00082834	0.013275	TPBG	Cysteine-rich flanking region, C-terminal||Leucine-rich repeat||Leucine-rich repeat, typical subtype||Leucine-rich repeat-containing N-terminal
ENSGALG00000027357		419.704	1276.18	-1.6044	7.69e-09	5.08e-07	PTGES	Membrane-associated, eicosanoid/glutathione metabolism (MAPEG) protein
ENSGALG00000027364		3500.48	6805.84	-0.95922	0.00024205	0.0048029	HEY1	Orange||Orange subgroup||Myc-type, basic helix-loop-helix (bHLH) domain
ENSGALG00000027415		24.8253	6.63593	1.9034	0.0015763	0.021686	GRIN2C	Ionotropic glutamate receptor, metazoa||Glutamate [NMDA] receptor, epsilon subunit, C-terminal||Ionotropic glutamate receptor||Extracellular ligand-binding receptor||Ionotropic glutamate receptor, L-glutamate and glycine-binding domain||Periplasmic binding protein-like I
ENSGALG00000027420		2.33906	16.8596	-2.8496	0.00091001	0.014159	POPDC3	Popeye protein||Cyclic nucleotide-binding-like
ENSGALG00000027429		125.593	56.0801	1.1632	0.0043441	0.047805	HSD17B1	Glucose/ribitol dehydrogenase||Polyketide synthase, ketoreductase domain||Short-chain dehydrogenase/reductase SDR||2,3-dihydro-2,3-dihydroxybenzoate dehydrogenase
ENSGALG00000027443		100.915	222.923	-1.1434	0.0032306	0.038241	RGS22	RGS domain
ENSGALG00000027513		72.1992	29.2836	1.3019	0.00089596	0.014031	HOXD9	Homeodomain, metazoa||Homeobox domain||Homeobox protein Hox9||Hox9, N-terminal activation domain||Homeodomain-like
ENSGALG00000027514		469.003	1163.49	-1.3108	0.00080924	0.013067	SCEL	Zinc finger, LIM-type
ENSGALG00000027516		0	57.5482	#NAME?	6.38e-05	0.0015853	-	Insulin-like growth factor binding protein, N-terminal
ENSGALG00000027520		144.603	71.6483	1.0131	0.0020729	0.027019	-	Fibrinogen, alpha/beta/gamma chain, C-terminal globular domain
ENSGALG00000027528		46.9108	109.367	-1.2212	0.00064807	0.010922	C2orf50	-
ENSGALG00000027544		47.4536	133.283	-1.4899	1.76e-05	0.00052292	NHLRC4	NHL repeat||NHL repeat, subgroup
ENSGALG00000027569		5.65321	30.0718	-2.4113	7.83e-05	0.0018558	CLDN4	Claudin-2||Claudin-4||Claudin||PMP-22/EMP/MP20/Claudin superfamily
ENSGALG00000027572		91.1205	221.501	-1.2815	4.45e-05	0.0011638	CCR7	G protein-coupled receptor, rhodopsin-like||GPCR, rhodopsin-like, 7TM||CXC chemokine receptor 4||7TM GPCR, olfactory receptor/chemoreceptor Srsx||CC chemokine receptor like 1||CC chemokine receptor 7||Chemokine receptor family
ENSGALG00000027575		30.7383	195.021	-2.6655	9.36e-05	0.0021706	RAMP3	Receptor activity modifying protein
ENSGALG00000027596		49.3034	287.029	-2.5414	2.16e-05	0.00062971	-//-
ENSGALG00000027608		1107.35	646.409	0.7766	0.0025987	0.032166	-//-
ENSGALG00000027617		119.295	716.166	-2.5858	1.83e-18	4.75e-16	-	KCNMB2, ball/chain domain||Potassium channel, calcium-activated, BK, beta subunit
ENSGALG00000027624		56.6222	176.225	-1.638	5.62e-07	2.49e-05	-	G protein-coupled receptor, rhodopsin-like||GPCR, rhodopsin-like, 7TM
ENSGALG00000027645		94.2393	27.9375	1.7541	3.96e-06	0.00014224	-	Kelch repeat type 2||Kelch repeat type 1
ENSGALG00000027654		11.2493	68.9305	-2.6153	5.92e-06	0.0002008	C5orf49	-
ENSGALG00000027696		121.402	226.807	-0.90167	0.00255	0.031726	-	BTB/Kelch-associated||Kelch repeat type 2||BTB/POZ fold||Kelch repeat type 1||BTB/POZ||BTB/POZ-like||Kelch-like protein, gigaxonin type
ENSGALG00000027703		16.0203	3.27922	2.2885	0.0032589	0.038434	-	Serine/threonine/dual specificity protein kinase, catalytic domain||Serine-threonine/tyrosine-protein kinase catalytic domain||Tyrosine-protein kinase, catalytic domain||Protein kinase domain||Protein kinase-like domain
ENSGALG00000027712		77.2407	33.6886	1.1971	0.0018045	0.024106	-	Immunoglobulin-like domain
ENSGALG00000027721		862.885	1479.35	-0.77772	0.0027563	0.033704	MAP1LC3B	Autophagy protein Atg8 ubiquitin like||Ubiquitin-like protein Atg12||Ubiquitin-related domain
ENSGALG00000027727		0	8.01046	#NAME?	0.00084069	0.013391	-//-
ENSGALG00000027743	碳酸氢盐转运体	518.178	103.654	2.3217	3.22e-15	5.48e-13	SLC4A1	Bicarbonate transporter, eukaryotic||Bicarbonate transporter, C-terminal||Anion exchange protein
ENSGALG00000027770		588.861	78.281	2.9112	0.0019269	0.025486	-//-
ENSGALG00000027778		426.486	200.42	1.0895	0.0037842	0.043221	-	Small GTPase superfamily, Rho type||Small GTPase superfamily, Ras type||Small GTPase superfamily, Rab type||Small GTPase superfamily||Mitochondrial Rho-like||Small GTP-binding protein domain||P-loop containing nucleoside triphosphate hydrolase
ENSGALG00000027790		0.384901	42.9472	-6.8019	0.00020924	0.0042436	-	Trypsin Inhibitor-like, cysteine rich domain
ENSGALG00000027792		7.54494	30.1843	-2.0002	0.00086431	0.01368	B3GNT3	Glycosyl transferase, family 31
ENSGALG00000027793		305.506	97.2013	1.6522	3.72e-08	2.08e-06	-	Polycystin cation channel, PKD1/PKD2||Sodium ion transport-associated||Polycystic kidney disease type 2 protein||Ion transport domain||Domain of unknown function DUF3451||IQ motif, EF-hand binding site||Voltage gated sodium channel, alpha subunit
ENSGALG00000027806		942.83	391.861	1.2667	0.0027791	0.033897	BSND	-
ENSGALG00000027843		343.071	148.304	1.2099	2.37e-05	0.00067782	-	SMAD/FHA domain||SMAD domain, Dwarfin-type
ENSGALG00000027844		521.717	282.258	0.88625	0.0011247	0.016652	-//-
ENSGALG00000027861		4.05829	21.7761	-2.4238	0.00076363	0.012477	GPR37	G protein-coupled receptor 37 orphan||GPCR, rhodopsin-like, 7TM||G protein-coupled receptor, rhodopsin-like
ENSGALG00000027863		54.594	219.983	-2.0106	0.00084941	0.0135	SLC7A5	Amino acid permease/ SLC12A domain||Amino acid/polyamine transporter I
ENSGALG00000027870		27.1808	152.314	-2.4864	2e-11	2.01e-09	LYPD2	Ly-6 antigen / uPA receptor -like||CD59 antigen
ENSGALG00000027887		2752.34	15605.9	-2.5034	2.81e-16	5.47e-14	-	Complement C1q protein||Tumour necrosis factor-like domain||Collagen triple helix repeat
ENSGALG00000027927		134.269	315.29	-1.2316	0.0011132	0.016506	-	Riboflavin kinase domain, bacterial/eukaryotic
ENSGALG00000027974		1.1547	81.9095	-6.1484	1.85e-06	7.27e-05	-//-
ENSGALG00000027986		241.926	86.2197	1.4885	1.37e-06	5.56e-05	NIPAL1	EamA domain||Magnesium transporter NIPA
ENSGALG00000028005		4634.62	1147.4	2.0141	7.08e-11	6.74e-09	gadd45	Ribosomal protein L7Ae/L30e/S12e/Gadd45||50S ribosomal protein L30e-like
ENSGALG00000028031		53.2518	16.2135	1.7156	0.0001147	0.0025736	C1QL1	Complement C1q protein||Tumour necrosis factor-like domain||Collagen triple helix repeat
ENSGALG00000028069		23.0251	57.865	-1.3295	0.0020405	0.026662	WNT16	Wnt||Wnt-16 protein
ENSGALG00000028085		59.6716	124.367	-1.0595	0.0015579	0.021495	JAK3	FERM central domain||FERM domain||Protein kinase-like domain||Tyrosine-protein kinase, catalytic domain||Serine-threonine/tyrosine-protein kinase catalytic domain||Serine/threonine/dual specificity protein kinase, catalytic domain||SH2 domain||Protein kinase domain||Band 4.1 domain||Tyrosine-protein kinase, non-receptor Jak/Tyk2
ENSGALG00000028109		575.713	312.63	0.88089	0.00139	0.019744	NOP9	Armadillo-type fold
ENSGALG00000028115		249.006	115.943	1.1028	0.0017501	0.023522	SFN	14-3-3 domain||14-3-3 protein
ENSGALG00000028130		75.2347	164.172	-1.1257	0.0045243	0.049308	KIAA1644	-
ENSGALG00000028131		369.785	168.387	1.1349	7.18e-05	0.0017284	GINS2	GINS complex, subunit Psf2, subgroup||GINS complex
ENSGALG00000028145		1291.01	584.386	1.1435	1.4e-05	0.00042895	BORCS6	Protein of unknown function DUF2365
ENSGALG00000028158		244.089	631.355	-1.371	1.1e-06	4.59e-05	FGF7	Fibroblast growth factor family||IL-1 family/FGF family||Cytokine, IL-1-like
ENSGALG00000028172		625.104	329.62	0.92329	0.00073043	0.012057	-	WD40-repeat-containing domain||WD40 repeat
ENSGALG00000028186		213.311	420.96	-0.98073	0.00043634	0.0078931	RERG	Small GTP-binding protein domain||Mitochondrial Rho-like||Small GTPase superfamily, Ras type||Small GTPase superfamily, Rab type||Small GTPase superfamily||P-loop containing nucleoside triphosphate hydrolase||Small GTPase superfamily, Rho type||Small GTPase superfamily, ARF/SAR type
ENSGALG00000028203		488.376	1076.38	-1.1401	1.88e-05	0.00055641	SPRED1	WH1/EVH1 domain||Sprouty
ENSGALG00000028225		66.9344	189.431	-1.5009	3.03e-06	0.00011242	SLC17A9	Major facilitator superfamily domain||Major facilitator superfamily
ENSGALG00000028246		43.5678	132.508	-1.6047	5.59e-06	0.00019193	-//-
ENSGALG00000028269		64.069	24.7405	1.3728	0.00082012	0.013176	PDE4C	3'5'-cyclic nucleotide phosphodiesterase||3'5'-cyclic nucleotide phosphodiesterase, catalytic domain
ENSGALG00000028284		149.465	1150.36	-2.9442	9.19e-25	4.91e-22	PTX3	LamG-like jellyroll fold||Pentaxin||Concanavalin A-like lectin/glucanase domain
ENSGALG00000028327		260.94	128.302	1.0242	0.00070776	0.011753	TMEM178A	Claudin
ENSGALG00000028333		124.905	334.95	-1.4231	1.55e-06	6.25e-05	-	P-loop containing nucleoside triphosphate hydrolase||IQ motif, EF-hand binding site
ENSGALG00000028376		101.643	13.7704	2.8839	1.77e-12	2e-10	Fgf19	Fibroblast growth factor family||IL-1 family/FGF family||Cytokine, IL-1-like
ENSGALG00000028400		8.57713	39.9663	-2.2202	2.89e-05	0.00080232	GCHFR	GTP cyclohydrolase I, feedback regulatory protein
ENSGALG00000028402		0	47.255	#NAME?	1.01e-16	2.07e-14	-	Acyl transferase/acyl hydrolase/lysophospholipase||Lysophospholipase, catalytic domain
ENSGALG00000028415		58.1876	14.9357	1.9619	1.16e-05	0.00036418	-	Myc-type, basic helix-loop-helix (bHLH) domain||Orange
ENSGALG00000028438		2508.21	1452.94	0.78768	0.0024565	0.030861	CLK1	Serine/threonine/dual specificity protein kinase, catalytic domain||Protein kinase domain||Protein kinase-like domain||Tyrosine-protein kinase, catalytic domain||Serine-threonine/tyrosine-protein kinase catalytic domain
ENSGALG00000028443		38.8039	12.7881	1.6014	0.000987	0.015125	CSPG5	Neural chondroitin sulphate proteoglycan cytoplasmic||Chondroitin sulphate attachment
ENSGALG00000028487		54.9224	207.33	-1.9165	4.47e-09	3.07e-07	FZD8	GPCR, family 2-like||Frizzled protein
ENSGALG00000028510		4.44497	30.76	-2.7908	0.00078728	0.012766	SIGLEC1	Immunoglobulin V-set domain||Immunoglobulin subtype 2||Immunoglobulin-like domain||CD80-like, immunoglobulin C2-set||Immunoglobulin subtype
ENSGALG00000028519		5.21121	24.148	-2.2122	0.00088219	0.013861	CCR10	7TM GPCR, olfactory receptor/chemoreceptor Srsx||Chemokine receptor family||CC chemokine receptor 10||G protein-coupled receptor, rhodopsin-like||GPCR, rhodopsin-like, 7TM
ENSGALG00000028520		8877.62	17382.8	-0.96941	0.00017186	0.0036072	CST3	Proteinase inhibitor I25, cystatin
ENSGALG00000028522		1.33432	22.6347	-4.0844	2.33e-06	8.86e-05	SLC35D3	Triose-phosphate transporter domain
ENSGALG00000028536		174.802	374.791	-1.1004	0.00015439	0.0032762	MPEG1	Membrane attack complex component/perforin (MACPF) domain
ENSGALG00000028543		2340.27	1031.68	1.1817	4.24e-06	0.00015097	FGFR4	Immunoglobulin-like domain||Immunoglobulin subtype||Serine/threonine/dual specificity protein kinase, catalytic domain||Tyrosine-protein kinase, catalytic domain||Serine-threonine/tyrosine-protein kinase catalytic domain||Immunoglobulin||Fibroblast growth factor receptor family||Immunoglobulin I-set||Protein kinase-like domain||Immunoglobulin subtype 2||Protein kinase domain
ENSGALG00000028564		2.8275	19.412	-2.7794	0.00033297	0.0063078	GRP	Bombesin/neuromedin-B/ranatensin peptide family
ENSGALG00000028575		95.9988	26.5722	1.8531	4.17e-05	0.0011024	MYH6	Myosin tail||IQ motif, EF-hand binding site||Prefoldin||tRNA-binding arm||P-loop containing nucleoside triphosphate hydrolase
ENSGALG00000028579		0.666272	19.3448	-4.8597	2.32e-06	8.86e-05	-//-
ENSGALG00000028582		1177.37	3209.31	-1.4467	4.38e-08	2.41e-06	LMO2	Zinc finger, LIM-type
ENSGALG00000028595		49.7142	207.319	-2.0601	6.27e-10	5e-08	CCNO	Cyclin, N-terminal||Cyclin A/B/D/E/F/O||Cyclin-like||Cyclin, C-terminal domain
ENSGALG00000028609		1.721	14.6582	-3.0904	0.0011095	0.016503	-	Rho GTPase-activating protein domain
ENSGALG00000028620		178.107	34.2568	2.3783	5.69e-12	6.01e-10	-//-
ENSGALG00000028628		2240.71	5521.49	-1.3011	5.45e-07	2.43e-05	LAPTM4B	Lysosomal-associated transmembrane protein 4/5
ENSGALG00000028635		4719.48	1683.01	1.4876	8.01e-09	5.26e-07	AIF1L	EF-hand domain
ENSGALG00000028662		4.21003	23.7735	-2.4975	0.00025981	0.0051077	GPR82	GPCR, rhodopsin-like, 7TM||G protein-coupled receptor, rhodopsin-like
ENSGALG00000028706		4.93162	25.2631	-2.3569	0.00033254	0.0063057	F-KER	Keratin
ENSGALG00000028708		233.021	922.909	-1.9857	2.24e-07	1.08e-05	FAM107B	Protein of unknown function DUF1151
ENSGALG00000028739		97.4378	12.0546	3.0149	9.17e-13	1.05e-10	-//-
ENSGALG00000028744		316.912	565.423	-0.83525	0.0024932	0.03119	TMEM18	-
ENSGALG00000028750		533.645	244.654	1.1251	0.00019538	0.0040134	STAT2	STAT transcription factor, DNA-binding||STAT transcription factor, all-alpha||STAT transcription factor, coiled coil||p53-like transcription factor, DNA-binding
ENSGALG00000028754		1.05117	13.3605	-3.6679	0.0005572	0.0096703	MCIDAS	Geminin/Multicilin
ENSGALG00000028756		4183.02	2146.15	0.96279	0.0001438	0.0031098	SLC4A2	Bicarbonate transporter, eukaryotic||Phosphotransferase/anion transporter||PTS EIIA type-2 domain||Band 3 cytoplasmic domain||Anion exchange protein||Bicarbonate transporter, C-terminal
ENSGALG00000028790		150.061	395.036	-1.3964	6.82e-05	0.0016581	DNASE2	Deoxyribonuclease II
ENSGALG00000028820		137.327	32.4477	2.0814	8.13e-09	5.32e-07	-//-
ENSGALG00000028890		231.781	119.542	0.95525	0.0012316	0.017917	-	Rubisco LSMT, substrate-binding domain||SET domain||RuBisCO-cytochrome methylase, RMS1
ENSGALG00000028898		393.329	681.228	-0.7924	0.0038008	0.043325	CPTP	Glycolipid transfer protein domain
ENSGALG00000028928		170.744	320.636	-0.9091	0.0015464	0.021397	LCAT	Alpha/Beta hydrolase fold||Lecithin:cholesterol/phospholipid:diacylglycerol acyltransferase
ENSGALG00000028936		49.2799	150.824	-1.6138	2.04e-06	7.92e-05	-	Aldehyde dehydrogenase NAD(P)-dependent||Aldehyde/histidinol dehydrogenase||Aldehyde dehydrogenase domain
ENSGALG00000028957		651.422	220.331	1.5639	6.71e-05	0.0016456	-//-
ENSGALG00000028960		838.69	368.094	1.1881	8.18e-06	0.00026606	NEU3	Sialidases
ENSGALG00000028982		2547.99	496.651	2.3591	0.00052288	0.0091573	CMPK2	UMP-CMP kinase, mitochondrai||P-loop containing nucleoside triphosphate hydrolase
ENSGALG00000029000		267.483	124.364	1.1049	0.00018135	0.0037613	HYAL3	Hyaluronidase||Epidermal growth factor-like domain||Glycoside hydrolase superfamily
ENSGALG00000029011		1092.09	2268.57	-1.0547	4.87e-05	0.0012534	SLC35F1	Magnesium transporter NIPA||EamA domain||Solute carrier family 35 member SLC35F1/F2/F6
ENSGALG00000029027		717.608	337.811	1.087	0.0016628	0.022554	-	Marvel domain
ENSGALG00000029072		819.805	249.83	1.7143	3.63e-08	2.03e-06	NTN3	Laminin, N-terminal||EGF-like, laminin||Galactose-binding domain-like||Netrin module, non-TIMP type||Tissue inhibitor of metalloproteinases-like, OB-fold||Netrin domain
ENSGALG00000029079		12.5058	48.4676	-1.9544	0.0012138	0.017685	-	MHC classes I/II-like antigen recognition protein||MHC class I alpha chain, alpha1 alpha2 domains||MHC class I alpha chain||MHC class II, beta chain, N-terminal
ENSGALG00000029102		422.901	236.906	0.83601	0.0037446	0.042885	PXYLP1	Histidine phosphatase superfamily||Histidine phosphatase superfamily, clade-2
ENSGALG00000029118		1122.32	629.28	0.83471	0.0012367	0.017978	TRMT10B	tRNA methyltransferase TRMD/TRM10-type domain
ENSGALG00000029134		38.9227	88.4615	-1.1844	0.0014132	0.02	SNPH	-
ENSGALG00000029144		9.99465	51.1545	-2.3556	2.74e-06	0.00010246	-	Keratin
ENSGALG00000029175		801.022	2272.82	-1.5046	1.17e-06	4.88e-05	EFNB2	Ephrin||Cupredoxin
ENSGALG00000029181		327.786	158.859	1.045	0.0022495	0.02871	-	Ubiquitin-conjugating enzyme/RWD-like||Ubiquitin-conjugating enzyme E2
Novel00019		154.696	781.073	-2.336	0.0017419	0.023461	-//-
Novel00020		2.1059	25.2594	-3.5843	2.59e-06	9.78e-05	-//-
Novel00021		162.311	18.3591	3.1442	3.07e-05	0.00084363	-//-
Novel00029		3.83046	89.9254	-4.5531	2.11e-15	3.66e-13	-//-
Novel00031		6817.14	21577.3	-1.6623	1.88e-07	9.18e-06	-//-
Novel00041		85.7389	264.667	-1.6262	6.98e-07	3.05e-05	-//-
Novel00055		402.11	0.310322	10.34	0.00036612	0.0068348	-//-
Novel00056		5.75141	37.7464	-2.7144	2.6e-06	9.81e-05	-//-
Novel00059		2653.19	1143.31	1.2145	2.99e-06	0.00011148	-//-
Novel00073		2241.76	784.922	1.514	6.26e-09	4.2e-07	-//-
Novel00078		110.246	412.475	-1.9036	1.94e-09	1.41e-07	-//-
Novel00087		19.7711	62.8442	-1.6684	9.12e-05	0.0021192	-//-
Novel00097		307.063	132.18	1.216	3.34e-05	0.00090882	-//-
Novel00104		37.6168	95.7192	-1.3474	0.0002157	0.0043472	-//-
Novel00109		72.7147	17.0448	2.0929	7.71e-07	3.29e-05	-//-
Novel00131		15.8775	174.031	-3.4543	0.00077098	0.012576	-//-
Novel00132		44.696	186.317	-2.0595	6.07e-10	4.87e-08	-//-
Novel00137		3286.44	1469.65	1.161	0.00050717	0.0088984	-//-
Novel00140		180.937	29.9166	2.5965	7.37e-05	0.0017626	-//-
Novel00146		66.8679	25.4549	1.3934	0.0032497	0.038396	-//-
Novel00157		337.117	149.562	1.1725	0.00426	0.047122	-//-
Novel00165		3.15708	171.046	-5.7597	1.28e-21	5.35e-19	-//-
Novel00172		25.8729	127.984	-2.3064	7.36e-10	5.73e-08	-//-
Novel00173		384.835	204.958	0.90891	0.0011296	0.016711	-//-
Novel00177		94.8636	31.7617	1.5786	0.0044576	0.048692	-//-
Novel00187		113.747	15.7452	2.8528	0.00011028	0.0024857	-//-
Novel00194		1186.81	2285.93	-0.94569	0.0022502	0.02871	-//-
Novel00203		93.519	359.871	-1.9441	1.25e-10	1.12e-08	-//-
Novel00206		260.56	145.579	0.83981	0.0041361	0.046043	-//-
Novel00217		631.768	185.169	1.7706	3.54e-09	2.47e-07	-//-
Novel00233		102.423	22.8166	2.1664	0.00020066	0.0040956	-//-
Novel00241		93.5564	279.372	-1.5783	2.39e-07	1.14e-05	-//-
Novel00242		0	28.6899	#NAME?	3.81e-11	3.69e-09	-//-
Novel00245		1.00296	594.214	-9.2106	8.44e-29	6.77e-26	-//-
Novel00275		27.8395	364.253	-3.7097	1.32e-18	3.53e-16	-//-
Novel00289		55.6808	22.0126	1.3389	0.0017474	0.023503	-//-
Novel00294		0.999408	110.099	-6.7835	2.38e-27	1.76e-24	-//-
Novel00297		529.282	234.727	1.1731	2.29e-05	0.0006621	-//-
Novel00299		3.82157	75.79	-4.3098	1.15e-14	1.78e-12	-//-
Novel00303		100.551	268.944	-1.4194	0.0014158	0.020022	-//-
Novel00304		5693.33	19105.2	-1.7466	5.5e-07	2.45e-05	-//-
Novel00311		24.1268	60.8657	-1.335	0.0013418	0.019258	-//-
Novel00323		177.368	0	Inf	0.00046187	0.008254	-//-
Novel00324		65.3901	16.3725	1.9978	3e-06	0.00011165	-//-
Novel00329		2567.7	1084.03	1.2441	1.7e-06	6.77e-05	-//-
Novel00339		42.0145	373.108	-3.1506	1.26e-15	2.3e-13	-//-
Novel00350		550.962	113.339	2.2813	1.51e-05	0.00046159	-//-
Novel00352		782.791	0	Inf	0.0011909	0.017414	-//-
Novel00353		198.636	709.392	-1.8365	7.12e-10	5.59e-08	-//-
Novel00360		1071.97	627.043	0.77363	0.0031181	0.03723	-//-
Novel00365		62.7046	20.6385	1.6032	0.00017838	0.0037128	-//-
Novel00373		4.97805	23.6022	-2.2453	0.00077614	0.012638	-//-
Novel00378		56.1352	13.9601	2.0076	1.06e-05	0.00033774	-//-
Novel00392		59.4252	166.656	-1.4877	0.0001141	0.0025655	-//-
Novel00397		2971.03	1313.76	1.1773	0.00011845	0.0026416	-//-
Novel00399		61.0394	19.0909	1.6769	9.69e-05	0.0022315	-//-
Novel00406		6.44556	35.6391	-2.4671	2.39e-05	0.00068153	-//-
Novel00418		10.4777	52.6482	-2.3291	2.21e-06	8.46e-05	-//-
Novel00430		239.714	420.726	-0.81157	0.0040176	0.045141	-//-
Novel00435		84.4666	372.731	-2.1417	3.29e-12	3.58e-10	-//-
Novel00440		45.6543	191.218	-2.0664	1.1e-09	8.29e-08	-//-
Novel00442		51.8795	20.0768	1.3696	0.0017437	0.02347	-//-
Novel00448		2.82394	453.079	-7.3259	5.31e-58	1.7e-54	-//-
Novel00449		0	16.895	#NAME?	4.44e-07	2.01e-05	-//-
Novel00452		18.8293	87.2498	-2.2122	4.4e-05	0.0011525	-//-
Novel00455		1448.64	2746.92	-0.92312	0.0026686	0.03284	-//-
Novel00458		13.4106	36.8339	-1.4577	0.0041083	0.045839	-//-
Novel00461		0.384901	220.332	-9.161	0.00068834	0.01152	-//-
Novel00477		640.812	187.76	1.771	3.33e-08	1.89e-06	-//-
Novel00490		283.489	60.1891	2.2357	9.01e-13	1.04e-10	-//-
Novel00501		41.9424	12.8594	1.7056	0.00039852	0.0073406	-//-
Novel00504		50.8501	18.7415	1.44	0.0014397	0.020181	-//-
Novel00510		248.558	449.536	-0.85485	0.0022562	0.02875	-//-
Novel00523		256.234	510.956	-0.99574	0.00043195	0.0078357	-//-
Novel00532		0.384901	18.0383	-5.5504	0.0015479	0.021403	-//-
Novel00541		22.9853	1.99329	3.5275	5.55e-06	0.00019076	-//-
Novel00547		36.8073	108	-1.553	0.0010561	0.015873	-//-
Novel00552		3.93043	50.5362	-3.6846	1.31e-07	6.59e-06	-//-
Novel00608		73.8491	21.1617	1.8031	9.85e-06	0.00031455	-//-
Novel00623		1.05295	35.6528	-5.0815	8.76e-06	0.00028244	-//-
Novel00639		26.1995	7.30677	1.8422	0.0023897	0.03018	-//-
Novel00644		53.9111	22.779	1.2429	0.0040121	0.045108	-//-
Novel00647		97.4539	30.1961	1.6904	0.0001075	0.002437	-//-
Novel00649		35.0099	154.369	-2.1405	3.22e-09	2.26e-07	-//-
Novel00681		1.67279	145.012	-6.4378	4.5e-27	3.21e-24	-//-
Novel00683		958.213	527.242	0.86188	0.00093313	0.014472	-//-
Novel00686		405.183	176.286	1.2007	2.33e-05	0.00066908	-//-
Novel00692		1094.45	544.277	1.0078	0.0002202	0.0044215	-//-
Novel00699		636.348	179.908	1.8226	8.67e-11	8.1e-09	-//-
Novel00702		708.142	316.492	1.1619	3.42e-05	0.00092751	-//-
Novel00706		91.2274	212.948	-1.223	8.6e-05	0.0020129	-//-
Novel00718		11.5086	86.8966	-2.9166	6.25e-11	5.98e-09	-//-
Novel00720		62.2423	216.238	-1.7967	6.87e-08	3.66e-06	-//-
Novel00726		487.178	81.4179	2.581	7.45e-05	0.0017788	-//-
Novel00732		445.816	218.194	1.0308	0.00018808	0.0038882	-//-
Novel00733		24.9324	105.283	-2.0782	7.42e-08	3.91e-06	-//-
Novel00735		61.6215	3.846	4.002	3.02e-13	3.78e-11	-//-
Novel00736		470.836	151.356	1.6373	9.47e-09	6.13e-07	-//-
Novel00741		42.0378	175.794	-2.0641	8.24e-08	4.27e-06	-//-
Novel00742		111.144	243.211	-1.1298	0.00021683	0.0043609	-//-
Novel00755		81.6029	220.64	-1.435	4.64e-06	0.00016302	-//-
Novel00759		217.672	82.857	1.3935	3.75e-05	0.0010063	-//-
Novel00784		236.656	104.126	1.1845	0.0028341	0.034328	-//-
Novel00786		227.396	643.332	-1.5004	8.43e-08	4.35e-06	-//-
Novel00792		7.45208	46.8605	-2.6527	7.56e-07	3.24e-05	-//-
Novel00800		31.5479	1.7158	4.2006	3.25e-08	1.85e-06	-//-
Novel00818		11.7131	40.8659	-1.8028	0.0039761	0.044884	-//-
Novel00821		231.397	610.661	-1.4	5.79e-07	2.56e-05	-//-
Novel00822		4.11005	18.2825	-2.1532	0.0040449	0.045315	-//-
Novel00829		2511.69	667.564	1.9117	8.13e-13	9.43e-11	-//-
Novel00833		72.5751	11.0579	2.7144	0.00029579	0.0056931	-//-
Novel00860		22.1345	156.789	-2.8245	4.55e-14	6.45e-12	-//-
Novel00865		8.04404	101.37	-3.6556	9.94e-16	1.84e-13	-//-
Novel00873		205.766	92.224	1.1578	0.00015078	0.003218	-//-
Novel00876		208.768	92.5948	1.1729	0.00011862	0.0026424	-//-
Novel00888		1237.22	555.736	1.1546	0.00013188	0.0028943	-//-
Novel00891		675.113	390.816	0.78864	0.0032418	0.038326	-//-
Novel00905		137.741	56.2827	1.2912	0.00015134	0.0032258	-//-
Novel00910		482.615	263.382	0.87372	0.0015198	0.021098	-//-
Novel00912		39.2552	7.72483	2.3453	1.01e-05	0.00032199	-//-
Novel00916		27.0715	78.2374	-1.5311	0.00013503	0.0029599	-//-
Novel00936		864.994	429.569	1.0098	0.00017526	0.0036697	-//-
Novel00942		119.127	54.7923	1.1205	0.00088023	0.013849	-//-
Novel00975		262.041	620.2	-1.2429	9.03e-06	0.00028978	-//-
Novel00981		399.826	196.07	1.028	0.00026179	0.0051319	-//-
Novel00982		10.1185	662.067	-6.0319	1.25e-44	2.68e-41	-//-
Novel00986		8.27898	0.343161	4.5925	0.0019778	0.025966	-//-
Novel01000		179.332	333.083	-0.89325	0.0023186	0.029456	-//-
Novel01005		374.897	176.959	1.0831	0.0001302	0.0028639	-//-
Novel01011		21.2458	58.0876	-1.4511	0.0006847	0.01148	-//-
Novel01019		16.0203	49.6391	-1.6316	0.00040082	0.0073684	-//-
Novel01020		181.778	50.7884	1.8396	2.92e-08	1.7e-06	-//-
Novel01044		322.173	66.7269	2.2715	6.02e-10	4.85e-08	-//-
Novel01045		329.853	74.6432	2.1437	7.09e-07	3.08e-05	-//-
Novel01046		40.3427	8.26136	2.2879	1.52e-05	0.0004638	-//-
Novel01055		221.618	90.6296	1.29	2.31e-05	0.00066557	-//-
Novel01061		10.276	46.2524	-2.1702	2.4e-05	0.00068416	-//-
Novel01073		205.164	98.9566	1.0519	0.00061223	0.010427	-//-
Novel01074		5.2612	54.7754	-3.3801	5.63e-10	4.55e-08	-//-
Novel01076		964.895	509.724	0.92066	0.003605	0.041628	-//-
Novel01081		1080.1	2490.31	-1.2052	5.55e-06	0.00019076	-//-
Novel01090		133.962	708.978	-2.4039	1.21e-16	2.45e-14	-//-
Novel01093		29.1627	5.4367	2.4233	0.00077922	0.012678	-//-
Novel01100		18.2124	90.3061	-2.3099	3.19e-08	1.82e-06	-//-
Novel01114		2.49258	125.293	-5.6515	6.97e-27	4.63e-24	-//-
Novel01116		0	17.5438	#NAME?	4.57e-05	0.0011889	-//-
Novel01117		0.384901	75.9988	-7.6253	1.61e-22	7.58e-20	-//-
Novel01121		1.38609	12.9808	-3.2273	0.001362	0.019461	-//-
Novel01122		16.9936	2.60471	2.7058	0.00084119	0.013391	-//-
Novel01131		1433.73	832.754	0.78381	0.0025684	0.031872	-//-
Novel01137		32.3751	10.7583	1.5894	0.0035203	0.040865	-//-
Novel01146		602.22	2138.75	-1.8284	1.31e-11	1.34e-09	-//-
Novel01156		79.6975	268.39	-1.7517	1.66e-08	1e-06	-//-
Novel01158		24.7953	291.281	-3.5543	8.09e-24	4.1e-21	-//-
Novel01159		4264.71	1709.27	1.3191	3.92e-07	1.8e-05	-//-
Novel01160		0.334914	8.69678	-4.6986	0.0021349	0.027652	-//-
Novel01162		136.316	66.2067	1.0419	0.0013962	0.019787	-//-
Novel01165		18.5647	209.668	-3.4975	1.5e-08	9.13e-07	-//-
Novel01197		51.9105	15.2973	1.7628	0.00012588	0.0027848	-//-
Novel01203		3505.07	1950.03	0.84594	0.00081716	0.013154	-//-
Novel01211		41.1615	9.634	2.0951	4.7e-05	0.0012208	-//-
Novel01216		7.60382	30.7356	-2.0151	0.00061578	0.01047	-//-
Novel01221		224.413	109.079	1.0408	0.00057959	0.009978	-//-
Novel01223		22.3898	55.9345	-1.3209	0.0020979	0.027228	-//-
Novel01224		920.614	467.37	0.97803	0.00090362	0.014117	-//-
Novel01231		186.931	358.665	-0.94013	0.0011433	0.016862	-//-
Novel01233		895.037	2198.59	-1.2966	1.21e-06	5e-05	-//-
Novel01237		0.719815	12.2786	-4.0924	0.00037898	0.007034	-//-
Novel01238		39.8683	5.94594	2.7453	1.37e-06	5.54e-05	-//-
Novel01245		6.5562	114.479	-4.1261	1.38e-10	1.23e-08	-//-
Novel01248		131.309	727.944	-2.4709	2.37e-17	5.18e-15	-//-
Novel01249		114.083	318.653	-1.4819	5.79e-07	2.56e-05	-//-
Novel01260		33.9794	98.2188	-1.5313	3.98e-05	0.0010586	-//-
Novel01267		29.2734	5.69612	2.3615	0.00070033	0.011669	-//-
Novel01274		2029.18	650.786	1.6406	1.36e-08	8.35e-07	-//-
Novel01279		65.3919	167.167	-1.3541	5.5e-05	0.0013885	-//-
Novel01280		24.0144	205.722	-3.0987	7.53e-18	1.75e-15	-//-
Novel01284		31.8292	81.8167	-1.362	0.00027015	0.0052521	-//-
Novel01313		4.92629	26.1284	-2.407	0.0002155	0.0043472	-//-
Novel01318		39.0287	533.11	-3.7718	8.56e-15	1.37e-12	-//-
Novel01339		30.3671	315.1	-3.3752	3.06e-11	3e-09	-//-
Novel01361		100.533	253.097	-1.332	1.55e-05	0.00047166	-//-
Novel01364		1361.77	540.416	1.3333	5.99e-07	2.64e-05	-//-
Novel01365		568.042	220.511	1.3651	1.17e-05	0.00036497	-//-
Novel01376		130.662	890.206	-2.7683	4.43e-21	1.71e-18	-//-
Novel01377		90.9969	256.248	-1.4937	1.02e-06	4.31e-05	-//-
Novel01401		123.161	54.2758	1.1822	0.00043454	0.0078753	-//-
Novel01407		7.44674	0.310322	4.5848	0.0037553	0.042946	-//-
Novel01408		917.488	444.489	1.0455	0.00010134	0.0023138	-//-
Novel01421		115.948	54.44	1.0907	0.0011916	0.017414	-//-
Novel01424		80.3032	157.291	-0.96991	0.0039511	0.044629	-//-
Novel01429		1261.42	658.392	0.93804	0.00037217	0.0069276	-//-
Novel01430		191.376	55.7811	1.7786	4.46e-06	0.00015782	-//-
Novel01443		0	34.3388	#NAME?	6.46e-13	7.63e-11	-//-
Novel01444		74.2586	1373.82	-4.2095	2.17e-42	4.18e-39	-//-
Novel01453		143.324	306.108	-1.0948	0.0001756	0.0036697	-//-
Novel01461		0	35.7074	#NAME?	2.58e-13	3.27e-11	-//-
Novel01470		149.243	316.205	-1.0832	0.00020446	0.0041598	-//-
Novel01482		13.7384	43.0994	-1.6495	0.00075828	0.012421	-//-
Novel01494		646.834	1892.43	-1.5488	4.78e-05	0.0012378	-//-
Novel01495		6.51766	23.0591	-1.8229	0.0040316	0.045219	-//-
Novel01503		114.66	276.961	-1.2723	2.73e-05	0.00076212	-//-
Novel01526		23.1654	4.18916	2.4672	0.0017246	0.02326	-//-
Novel01554		52.3332	201.613	-1.9458	2.96e-09	2.09e-07	-//-
Novel01583		620.411	193.372	1.6818	1.69e-05	0.00050861	-//-
Novel01590		105.756	50.4626	1.0674	0.0019883	0.026086	-//-
Novel01612		245.224	62.3125	1.9765	0.0012647	0.018316	-//-
Novel01618		11.3861	108.484	-3.2521	2.63e-12	2.87e-10	-//-
Novel01620		89.2699	178.736	-1.0016	0.0013832	0.019677	-//-
Novel01627		478.55	246.192	0.95888	0.00044357	0.0080014	-//-
Novel01632		0	16.9139	#NAME?	0.0001304	0.0028651	-//-
Novel01645		260.814	136.075	0.93862	0.0012536	0.018182	-//-
Novel01651		35.5451	162.277	-2.1907	4.22e-10	3.48e-08	-//-
Novel01655		1207.5	568.178	1.0876	4.85e-05	0.0012507	-//-
Novel01665		757.512	190.806	1.9892	0.00019765	0.0040471	-//-
Novel01672		0	11.7303	#NAME?	3.18e-05	0.00086756	-//-
Novel01682		12.6854	228.97	-4.1739	1.66e-19	5.01e-17	-//-
Novel01683		2.00237	13.2306	-2.7241	0.0039877	0.04493	-//-
Novel01700		30.3688	67.3426	-1.1489	0.0044675	0.048772	-//-
Novel01702		15.078	40.5198	-1.4262	0.003368	0.039551	-//-
Novel01703		5.39083	1284.62	-7.8966	2.44e-22	1.09e-19	-//-
Novel01704		0	29.0751	#NAME?	2.95e-11	2.91e-09	-//-
Novel01707		15.8067	400.007	-4.6614	2.03e-37	2.44e-34	-//-
Novel01718		30.5042	76.0988	-1.3189	0.00058365	0.01003	-//-
Novel01719		513.005	904.53	-0.81819	0.0034988	0.040739	-//-
Novel01720		0.333136	14.9546	-5.4883	1.3e-05	0.00040221	-//-
Novel01727		0	255.366	#NAME?	2.55e-51	6.12e-48	-//-
Novel01729		51.7118	127.392	-1.3007	0.0001624	0.0034312	-//-
Novel01740		9.28017	0.343161	4.7572	0.00082719	0.013267	-//-
Novel01743		258.982	503.774	-0.95993	0.001962	0.025847	-//-
Novel01754		368.326	82.8557	2.1523	0.00073288	0.012077	-//-
Novel01769		453.011	244.119	0.89196	0.0010519	0.01583	-//-
Novel01772		5.39794	27.7829	-2.3637	0.0015387	0.021307	-//-
Novel01790		11.2701	0.653482	4.1082	0.00047801	0.0084951	-//-
Novel01803		13.9733	111.583	-2.9974	5.72e-08	3.1e-06	-//-
Novel01805		23.3849	6.11569	1.935	0.0026303	0.032411	-//-
Novel01812		53.551	10.7045	2.3227	1.2e-06	4.95e-05	-//-
Novel01815		251.908	116.925	1.1073	0.00023738	0.0047247	-//-
Novel01820		9.90967	358.378	-5.1765	1.4e-29	1.17e-26	-//-
Novel01822		8.67355	172.521	-4.314	3.63e-25	2.05e-22	-//-
Novel01830		13.9976	69.3928	-2.3096	1.7e-05	0.00050901	-//-
Novel01833		11.7121	38.7977	-1.728	0.00076491	0.012487	-//-
Novel01840		80.0677	152.078	-0.92552	0.0036418	0.041984	-//-
Novel01848		45.8114	116.258	-1.3436	0.0040341	0.04522	-//-
Novel01859		73.9383	25.8494	1.5162	0.00099038	0.015162	-//-
Novel01860		5.54435	21.6115	-1.9627	0.003836	0.043635	-//-
Novel01868		227.897	576.158	-1.3381	1.59e-06	6.38e-05	-//-
Novel01869		134.438	337.947	-1.3299	0.00026967	0.0052506	-//-
Novel01878		0	141.054	#NAME?	2.31e-31	2.23e-28	-//-
Novel01880		157.302	69.4369	1.1798	0.00031331	0.0059824	-//-
Novel01913		1120.24	655.293	0.77359	0.0035062	0.0408	-//-
Novel01914		4.06184	78.27	-4.2683	1.48e-14	2.25e-12	-//-
Novel01917		1.38609	31.0017	-4.4833	8.8e-09	5.74e-07	-//-
Novel01924		30.8395	104.688	-1.7632	3.28e-06	0.00012073	-//-
Novel01932		10.5742	47.8812	-2.1789	1.66e-05	0.000498	-//-
Novel01935		3708.58	1989.74	0.89828	0.00058601	0.010053	-//-
Novel01943		50.8791	18.4514	1.4633	0.0015888	0.021828	-//-
Novel01956		459.434	167.741	1.4536	3.25e-07	1.53e-05	-//-
Novel01966		106.383	52.9257	1.0072	0.0040946	0.04574	-//-
Novel01980		100.534	23.8469	2.0758	9.04e-08	4.63e-06	-//-
Novel02004		150.492	13.1405	3.5176	5.87e-05	0.0014737	-//-
Novel02016		0.769803	32.5964	-5.4041	1.96e-10	1.71e-08	-//-
Novel02018		634.341	1159.42	-0.87007	0.0013793	0.019665	-//-
Novel02019		50.286	10.9901	2.194	0.0009922	0.015168	-//-
Novel02025		0.334914	11.9236	-5.1539	0.00014748	0.0031749	-//-
Novel02037		43.6259	14.3021	1.609	0.00081737	0.013154	-//-
Novel02041		0	37.3815	#NAME?	7.48e-14	1.04e-11	-//-
Novel02044		3200.86	1606.67	0.99439	0.0011126	0.016506	-//-
Novel02046		2.05769	62.3454	-4.9212	5.17e-08	2.82e-06	-//-
Novel02047		51.9959	212.013	-2.0277	8.46e-10	6.54e-08	-//-
Novel02050		32.4269	4.73749	2.775	2.18e-05	0.00063418	-//-
Novel02053		317.882	175.709	0.8553	0.0032551	0.038412	-//-
Novel02059		16.0642	49.9815	-1.6375	0.00056669	0.0097956	-//-
Novel02065		1.43785	15.1198	-3.3945	0.00036775	0.0068586	-//-
Novel02072		448.072	215.336	1.0571	0.0023254	0.029504	-//-
Novel02106		0.384901	64.9707	-7.3992	4.79e-20	1.62e-17	-//-
Novel02109		1308.62	403.301	1.6981	5.17e-10	4.2e-08	-//-
Novel02112		280.814	158.299	0.82697	0.0044502	0.048639	-//-
Novel02120		33.3034	9.90889	1.7489	0.0010001	0.015238	-//-
Novel02135		660.938	370.397	0.83544	0.0022057	0.028303	-//-
Novel02146		226.975	65.5713	1.7914	1.15e-05	0.00036079	-//-
Novel02152		2.77395	19.133	-2.786	0.00044725	0.0080451	-//-
Novel02157		225.128	401.568	-0.8349	0.0029027	0.035116	-//-
Novel02170		48.1407	12.0955	1.9928	3.99e-05	0.0010619	-//-
Novel02171		2.10768	15.5224	-2.8806	0.001048	0.015795	-//-
Novel02176		1.82275	49.3919	-4.7601	5.03e-13	6.05e-11	-//-
Novel02180		31.0362	185.057	-2.5759	1.17e-13	1.59e-11	-//-
Novel02182		7.11894	117.065	-4.0395	8.11e-19	2.2e-16	-//-
Novel02183		148.148	61.7943	1.2615	0.0001381	0.0030067	-//-
Novel02185		546.724	228.055	1.2614	3.73e-06	0.00013558	-//-
Novel02192		34.8027	80.5901	-1.2114	0.0013918	0.019744	-//-
Novel02209		327.14	143.509	1.1888	4.47e-05	0.0011666	-//-
Novel02210		196.21	54.4255	1.85	2.83e-08	1.65e-06	-//-
Novel02213		1478.52	458.103	1.6904	2.97e-10	2.55e-08	-//-
Novel02219		10.2446	31.6972	-1.6295	0.0024766	0.031033	-//-
Novel02221		14.3339	87.2908	-2.6064	0.00014651	0.0031613	-//-
Novel02232		0.333136	75.1741	-7.818	2.14e-22	9.8e-20	-//-
Novel02240		0.333136	35.8612	-6.7502	3.35e-12	3.62e-10	-//-
Novel02241		6.88223	57.4588	-3.0616	2.93e-09	2.07e-07	-//-
Novel02242		26.9215	245.731	-3.1902	1.32e-19	4.15e-17	-//-
Novel02249		62.3012	178.629	-1.5196	4.1e-06	0.00014691	-//-
Novel02263		53.4573	13.6708	1.9673	2.49e-05	0.00070619	-//-
Novel02270		97.4581	496.828	-2.3499	1.95e-09	1.41e-07	-//-
Novel02271		6.12487	110.732	-4.1762	6.36e-19	1.75e-16	-//-
Novel02272		142.728	54.7138	1.3833	4.44e-05	0.0011624	-//-
Novel02275		191.731	81.68	1.231	6.97e-05	0.0016855	-//-
Novel02287		122.903	54.0723	1.1846	0.0015654	0.021566	-//-
Novel02292		19.9936	4.29582	2.2185	0.0021344	0.027652	-//-
Novel02293		174.613	41.1713	2.0845	7.65e-10	5.94e-08	-//-
Novel02302		799.759	2393.62	-1.5816	2.88e-09	2.05e-07	-//-
Novel02310		363.723	930.255	-1.3548	1.1e-06	4.61e-05	-//-
Novel02313		151.83	24.4117	2.6368	3.63e-13	4.45e-11	-//-
Novel02334		499.227	277.846	0.84541	0.0021915	0.028176	-//-
Novel02347		1682.55	881.529	0.93257	0.00042782	0.0077977	-//-
Novel02348		182.582	38.1512	2.2587	1.57e-09	1.16e-07	-//-
Novel02350		27.2653	6.74	2.0162	0.00066992	0.011251	-//-
Novel02352		72.1087	22.5572	1.6766	6.03e-05	0.0015031	-//-
Novel02359		132.965	257.282	-0.9523	0.0016597	0.022528	-//-
Novel02368		20.0079	54.2703	-1.4396	0.0009266	0.014382	-//-
Novel02370		902.207	2857.97	-1.6635	4.12e-10	3.43e-08	-//-
Novel02385		24.451	66.6331	-1.4463	0.0010052	0.015282	-//-
Novel02398		39.9718	104.938	-1.3925	9.66e-05	0.0022283	-//-
Novel02399		76.7579	14.6408	2.3903	0.0013819	0.019673	-//-
Novel02408		2151.35	1167.6	0.88169	0.00081628	0.013154	-//-
Novel02411		146.151	39.1268	1.9012	1.36e-07	6.81e-06	-//-
Novel02413		124.631	37.6767	1.7259	3.72e-05	0.00099981	-//-
Novel02428		1.43785	21.5448	-3.9053	4.38e-06	0.00015528	-//-
Novel02430		50.3936	158.999	-1.6577	0.00062138	0.010528	-//-
Novel02439		15.1952	64.1415	-2.0776	4.27e-06	0.00015184	-//-
Novel02442		11286.5	6417.34	0.81455	0.0017337	0.023367	-//-
Novel02447		168.527	69.2634	1.2828	5.99e-05	0.001495	-//-
Novel02450		89.4645	26.5172	1.7544	5.81e-06	0.00019772	-//-
Novel02461		406.637	898.926	-1.1445	0.0021672	0.027951	-//-
Novel02473		0	39.2959	#NAME?	2.05e-14	3.05e-12	-//-
Novel02485		21.6461	96.6199	-2.1582	7.47e-08	3.93e-06	-//-
Novel02489		34.105	12.2151	1.4813	0.0043663	0.047967	-//-
Novel02493		232.63	97.3872	1.2562	3.52e-05	0.00095383	-//-
Novel02496		91.6745	39.0098	1.2327	0.00078405	0.012724	-//-
Novel02506		94.513	35.1668	1.4263	0.00010027	0.0022947	-//-
Novel02523		64.3464	922.93	-3.8423	2.61e-17	5.64e-15	-//-
Novel02537		52.3555	106.54	-1.025	0.0031868	0.037924	-//-
Novel02539		0	265.939	#NAME?	4.41e-35	4.72e-32	-//-
Novel02545		487.973	158.543	1.6219	1.14e-08	7.19e-07	-//-
Novel02552		4.8352	31.2234	-2.691	1.96e-05	0.00057476	-//-
Novel02559		68.5679	889.602	-3.6976	3.82e-18	9.2e-16	-//-
Novel02562		102.64	40.5256	1.3407	0.00073783	0.012148	-//-
Novel02584		141.548	51.6303	1.455	6.89e-05	0.0016726	-//-
Novel02586		421.969	117.739	1.8415	3.68e-10	3.11e-08	-//-
Novel02608		2446.7	1429.75	0.77508	0.002423	0.03052	-//-
Novel02609		8.93814	80.6526	-3.1737	1.66e-10	1.47e-08	-//-
Novel02622		27.6728	4.34968	2.6695	0.00027519	0.0053394	-//-
Novel02636		18.8846	47.9188	-1.3434	0.0036993	0.042534	-//-
Novel02644		52.9297	21.0396	1.331	0.0026248	0.032363	-//-
Novel02650		0.999408	32.8872	-5.0403	7.07e-10	5.59e-08	-//-
Novel02673		32.3483	100.415	-1.6342	0.00031741	0.0060548	-//-
Novel02680		28.7978	183.681	-2.6732	4.73e-06	0.00016555	-//-
Novel02681		51.657	109.793	-1.0878	0.0015073	0.020962	-//-
Novel02690		58.6225	2.62574	4.4807	2.39e-14	3.54e-12	-//-
Novel02691		69.6418	10.9985	2.6626	2.88e-05	0.00080042	-//-
Novel02696		232.923	445.528	-0.93566	0.0010101	0.015308	-//-
Novel02704		340.381	189.091	0.84807	0.0023394	0.029604	-//-
Novel02717		23.0627	389.521	-4.0781	2.63e-08	1.54e-06	-//-
Novel02718		59.4734	177.356	-1.5763	2.66e-05	0.00074734	-//-
Novel02719		0	71.5975	#NAME?	2.21e-09	1.58e-07	-//-
Novel02725		95.3232	188.486	-0.98356	0.0016289	0.022219	-//-
Novel02732		1733.75	472.106	1.8767	2.02e-12	2.27e-10	-//-
Novel02733		1749.76	471.395	1.8922	1.81e-09	1.32e-07	-//-
Novel02739		0.384901	9.53548	-4.6307	0.001182	0.017353	-//-
Novel02746		1219.79	417.692	1.5461	7.8e-05	0.0018507	-//-
Novel02751		528.511	286.619	0.8828	0.00095661	0.014765	-//-
Novel02759		543.547	230.576	1.2372	1.07e-05	0.00033805	-//-
Novel02765		19.1398	113.4	-2.5668	8.03e-11	7.62e-09	-//-
Novel02790		263.985	128.962	1.0335	0.00047917	0.0085008	-//-
Novel02810		37.8598	79.6083	-1.0723	0.004165	0.046212	-//-
Novel02820		100.712	44.7431	1.1705	0.0029143	0.035211	-//-
Novel02825		435.824	179.667	1.2784	6.3e-06	0.00021249	-//-
Novel02826		376.909	159.056	1.2447	1.4e-05	0.00043118	-//-
Novel02838		7.03219	1580.14	-7.8119	5.86e-65	2.82e-61	-//-
Novel02840		222.673	105.913	1.072	0.0012459	0.018085	-//-
Novel02841		185.606	91.3929	1.0221	0.0045601	0.04953	-//-
Novel02846		576.913	320.389	0.84853	0.001588	0.021828	-//-
Novel02847		91.3915	38.7387	1.2383	0.0029952	0.035963	-//-
Novel02877		232.424	77.5941	1.5827	3.02e-05	0.00083318	-//-
Novel02878		292.356	75.5941	1.9514	0.00038491	0.0071372	-//-
Novel02886		197.14	85.1419	1.2113	0.000148	0.0031792	-//-
Novel02887		194.569	81.9678	1.2471	5.98e-05	0.001495	-//-
Novel02894		0.384901	25.1527	-6.0301	6.06e-09	4.08e-07	-//-
Novel02899		79.1549	30.2156	1.3894	0.0019298	0.025493	-//-
Novel02902		150.873	76.3343	0.98293	0.0016725	0.022621	-//-
Novel02903		150.093	77.0262	0.96243	0.0021469	0.02774	-//-
Novel02914		26.1703	6.53741	2.0011	0.00086831	0.013732	-//-
Novel02925		644.911	329.559	0.96856	0.0015336	0.021266	-//-
Novel02937		28.2226	5.17291	2.4478	0.00011928	0.0026542	-//-
Novel02942		179.014	23.7155	2.9162	0.00019438	0.0039971	-//-
Novel02943		176.956	21.8746	3.0161	0.000665	0.011178	-//-
Novel02958		110.561	21.5971	2.3559	1.04e-09	7.94e-08	-//-
Novel03002		169.598	80.3608	1.0776	0.00049404	0.0087156	-//-
Novel03032		41.064	146.59	-1.8358	0.00014721	0.0031728	-//-
Novel03053		48.5478	2.74529	4.1444	4.58e-07	2.07e-05	-//-
Novel03054		146.515	9.16682	3.9985	1.1e-14	1.72e-12	-//-
Novel03064		89.3902	32.5875	1.4558	8.58e-05	0.0020124	-//-
Novel03068		149.289	801.155	-2.424	2.33e-15	4e-13	-//-
Novel03111		18.8478	1.37264	3.7794	1.38e-05	0.00042371	-//-
Novel03114		30.2856	4.96111	2.6099	2.82e-05	0.00078582	-//-
Novel03115		55.2095	9.16207	2.5912	9.88e-08	5.01e-06	-//-
Novel03125		64.1532	16.4452	1.9639	6.95e-06	0.00023093	-//-
Novel03126		107.298	37.4764	1.5176	3.86e-05	0.0010299	-//-
Novel03127		106.733	36.6521	1.542	3.41e-05	0.00092683	-//-
Novel03154		142.425	56.3111	1.3387	5.33e-05	0.0013539	-//-
Novel03169		6.74293	67.4552	-3.3225	4.2e-06	0.00014994	-//-
Novel03175		105.09	248.803	-1.2434	4.54e-05	0.0011827	-//-
Novel03176		12.95	1.50955	3.1008	0.0014957	0.020846	-//-
Novel03190		38.4557	86.8789	-1.1758	0.0022396	0.028642	-//-
Novel03191		38.3039	84.5738	-1.1427	0.0016139	0.022046	-//-
Novel03201		174.763	68.5149	1.3509	3.71e-05	0.00099866	-//-
Novel03211		82.2058	167.157	-1.0239	0.0014752	0.020634	-//-
Novel03213		238.254	46.0795	2.3703	0.00099849	0.015228	-//-
Novel03214		12.3951	48.9247	-1.9808	3.73e-05	0.0010022	-//-
Novel03215		25.7496	5.54891	2.2143	0.00054011	0.0094248	-//-
Novel03224		2303.38	682.696	1.7544	3.11e-11	3.04e-09	-//-
Novel03237		81.9182	16.8412	2.2822	4.8e-08	2.63e-06	-//-
Novel03251		263391	113276	1.2174	1.63e-05	0.00049311	-//-
Novel03252		149.584	299.167	-0.99999	0.00054373	0.0094708	-//-
Novel03264		363.205	205.658	0.82053	0.0031712	0.037816	-//-
Novel03265		407.98	218.468	0.90108	0.0010244	0.015476	-//-
Novel03270		262.893	87.1859	1.5923	0.00052574	0.009199	-//-
Novel03271		307.345	102.088	1.59	0.0010224	0.015458	-//-
Novel03277		174.278	67.8063	1.3619	0.0015951	0.021867	-//-
Novel03290		170.79	38.4615	2.1507	4.34e-09	3e-07	-//-
Novel03292		180.979	95.5298	0.9218	0.0027248	0.033446	-//-
Novel03296		0	16.6246	#NAME?	9.69e-05	0.0022315	-//-
Novel03302		104.708	42.4296	1.3032	0.0013475	0.019311	-//-
Novel03313		143.566	61.0194	1.2344	0.0017534	0.02355	-//-
Novel03319		94.9007	2596.57	-4.774	2.14e-16	4.21e-14	-//-
Novel03371		118.421	45.0656	1.3938	0.00011282	0.0025397	-//-
Novel03385		57.3221	127.855	-1.1573	0.00069324	0.011582	-//-
Novel03398		120.193	241.379	-1.006	0.00083777	0.01337	-//-
Novel03438		1437.98	864.076	0.73481	0.0044478	0.048639	-//-
Novel03459		67.5293	166.694	-1.3036	0.00014202	0.0030851	-//-
Novel03470		497.988	86.2838	2.5289	2.11e-07	1.02e-05	-//-
Novel03489		32.0924	78.1385	-1.2838	0.0010505	0.015821	-//-
Novel03506		1524.59	295.971	2.3649	0.0005869	0.010059	-//-
Novel03525		170.208	78.7746	1.1115	0.0038847	0.044008	-//-
Novel03526		452.409	229.071	0.98183	0.00057371	0.0098945	-//-
Novel03528		244.712	81.1136	1.5931	2.83e-07	1.35e-05	-//-
Novel03532		210.673	78.6081	1.4223	0.0016459	0.022436	-//-
Novel03533		55.6839	146.417	-1.3948	3.81e-05	0.0010195	-//-
Novel03535		61.3043	154.492	-1.3335	6.77e-05	0.0016529	-//-
Novel03537		218.455	83.3943	1.3893	6.96e-06	0.00023095	-//-
Novel03558		17.3171	55.6183	-1.6834	0.0017575	0.023573	-//-
Novel03560		130.447	68.1207	0.9373	0.0036641	0.042153	-//-
Novel03561		259.516	119.672	1.1167	0.00018848	0.0038924	-//-
Novel03562		577.197	4452.25	-2.9474	2.49e-26	1.54e-23	-//-
Novel03566		98.0551	31.9572	1.6175	6.72e-05	0.0016465	-//-
Novel03573		413.862	212.645	0.9607	0.0045858	0.049754	-//-
Novel03603		108.187	355.676	-1.717	1.55e-08	9.41e-07	-//-
Novel03604		235.235	771.225	-1.713	6.5e-10	5.17e-08	-//-
Novel03614		6.97865	52.1213	-2.9009	3e-08	1.73e-06	-//-
Novel03621		342.851	154.295	1.1519	0.00092206	0.014323	-//-
Novel03632		24.5807	61.4085	-1.3209	0.0016792	0.02268	-//-
Novel03633		35.0531	10.6188	1.7229	0.00086074	0.013658	-//-
Novel03639		17.31	49.6089	-1.519	0.00089728	0.014041	-//-
Novel03649		0	21.1544	#NAME?	1.19e-08	7.52e-07	-//-
Novel03652		1691.31	560.747	1.5927	1.57e-09	1.16e-07	-//-
Novel03655		15.7186	44.2565	-1.4934	0.0022601	0.02875	-//-
Novel03661		123.935	62.0594	0.99787	0.0039895	0.04493	-//-
Novel03670		0	13.8092	#NAME?	5.14e-06	0.00017791	-//-
Novel03673		83.8003	198.444	-1.2437	0.00010346	0.0023538	-//-
Novel03676		32.9282	94.2411	-1.517	0.00090588	0.014141	-//-
Novel03682		376.501	198.133	0.92618	0.0011116	0.016506	-//-
Novel03689		8.45326	31.033	-1.8762	0.0012413	0.018031	-//-
Novel03693		24.4957	167.413	-2.7728	3.31e-14	4.75e-12	-//-
Novel03707		40.4188	0.289293	7.1264	2.87e-14	4.18e-12	-//-
Novel03714		15.2041	46.4584	-1.6115	0.00065539	0.011036	-//-
Novel03715		37.3404	105.577	-1.4995	4.17e-05	0.0011024	-//-
Novel03721		0.719815	102.85	-7.1587	6.65e-27	4.57e-24	-//-
Novel03722		1653.61	542.001	1.6092	2.21e-09	1.58e-07	-//-
Novel03724		34.6585	133.101	-1.9412	8.99e-08	4.63e-06	-//-
Novel03730		24.9638	7.08316	1.8174	0.0024859	0.031129	-//-
Novel03731		241.755	57.6254	2.0688	4.34e-08	2.4e-06	-//-
Novel03733		2.87926	16.9965	-2.5615	0.0013055	0.018794	-//-
Novel03745		1.77099	38.1966	-4.4308	3.86e-10	3.23e-08	-//-
Novel03747		121.44	477.649	-1.9757	9.41e-12	9.85e-10	-//-
Novel03748		467.979	230.88	1.0193	0.00026184	0.0051319	-//-

## Sheet: HSGvsLSG.DEG
Gene_id	readcount_HSG	readcount_LSG	log2FoldChange	pval	padj	Associated Gene Name	Interpro Description
ENSGALG00000006508	4.8702	33.984	-2.8028	8.58e-06	0.012793	FGF13	IL-1 family/FGF family||Cytokine, IL-1-like||Fibroblast growth factor family
ENSGALG00000009844	134.333	317.628	-1.2415	8.66e-06	0.012793	ACTC1	Actin family
ENSGALG00000011219	3.78894	74.9787	-4.3066	1.3e-07	0.00062199	GIPR	GPCR, family 2, secretin-like||GPCR, family 2, extracellular hormone receptor domain||GPCR, family 2, glucagon-like peptide-1/glucagon receptor||GPCR, family 2, gastric inhibitory polypeptide receptor||GPCR, family 2, glucagon receptor||GPCR, family 2-like
ENSGALG00000017046	142.546	338.842	-1.2492	1.67e-06	0.0045818	OSF-2	EMI domain||TGF beta-induced protein bIGH3/osteoblast-specific factor 2||FAS1 domain
ENSGALG00000026107	87.3558	15.388	2.5051	2.67e-09	1.71e-05	-//-
ENSGALG00000026731	685.674	342.21	1.0026	3.08e-05	0.036962	WDR13	WD40 repeat||WD40-repeat-containing domain
ENSGALG00000027552	168.075	31.1998	2.4295	5.18e-07	0.0016577	-//-
ENSGALG00000027910	60.8599	15.9849	1.9288	1.73e-05	0.022106	-//-
ENSGALG00000028145	528.086	242.851	1.1207	6.34e-06	0.012178	BORCS6	Protein of unknown function DUF2365
Novel01168	129.22	39.4155	1.713	5.13e-07	0.0016577	-//-
Novel01364	872.67	403.799	1.1118	8.39e-06	0.012793	-//-
Novel01801	264.693	104.418	1.342	3.57e-06	0.0085552	-//-
Novel02327	76.0564	3.56204	4.4163	2e-15	3.83e-11	-//-
Novel02437	519.307	249.292	1.0587	1.66e-05	0.022106	-//-
Novel02598	375.081	69.7809	2.4263	6.77e-14	6.49e-10	-//-
Novel02969	192.428	74.2184	1.3745	4.14e-06	0.0088232	-//-

## Sheet: HSTvsLST.DEG
Gene_id	readcount_HST	readcount_LST	log2FoldChange	pval	padj	Associated Gene Name	Interpro Description
ENSGALG00000017813	3.50859	57.9255	-4.0452	1.28e-06	0.0052796	-//-
ENSGALG00000028037	228.609	2062.84	-3.1737	1.26e-07	0.00080501	FOS	AP-1 transcription factor||Transcription factor, Skn-1-like, DNA-binding domain||Basic-leucine zipper domain
ENSGALG00000028279	36.6115	295.882	-3.0147	1.38e-06	0.0052796	-//-
ENSGALG00000028929	480.07	27.1384	4.1448	4.86e-10	9.31e-06	-	2Fe-2S ferredoxin-type domain||Succinate dehydrogenase/fumarate reductase iron-sulphur protein||Alpha-helical ferredoxin
Novel00052	1.14476	34.9286	-4.9313	1.43e-05	0.039217	-//-
Novel01318	547.413	0.317523	10.752	8.53e-09	8.17e-05	-//-
Novel01339	398.367	0.635045	9.293	1.87e-06	0.0059873	-//-
Novel03053	11.9407	97.591	-3.0309	2.02e-05	0.048436	-//-
